# Supplementary material for: pGenN, a Gene Normalization Tool for Plant Genes and Proteins in Scientific Literature
Source: PLoS One. 2015 Aug 10;10(8):e0135305. doi: 10.1371/journal.pone.0135305 (PMC4530884; doi:10.1371/journal.pone.0135305)
Supplement: S1 File — (ZIP) [file pone.0135305.s001.zip]

Archive with 3 entries (3 files):
- plantgeneset_bioc.xml
- readme.txt
- plantgeneset.xlsx
