# Supplementary material for: pGenN, a Gene Normalization Tool for Plant Genes and Proteins in Scientific Literature
Source: PLoS One. 2015 Aug 10;10(8):e0135305. doi: 10.1371/journal.pone.0135305 (PMC4530884; doi:10.1371/journal.pone.0135305)
Supplement: S1 File — (ZIP) [file pone.0135305.s001.zip › plantgeneset_bioc.xml]

<?xml version="1.0" encoding="UTF-8"?>
<!DOCTYPE collection SYSTEM "BioC.dtd">
<collection>
  <source></source>
  <date>20140416</date>
  <key></key>
  <infon key="BQ_URL">http://www.bioqrator.org</infon>
  <infon key="BQ_NAME">Plant gene</infon>
  <document>
    <id>11123806</id>
    <infon key="BQ_FROM">PubMed</infon>
    <infon key="BQ_PIESCORE">0.9906</infon>
    <infon key="BQ_DONE">YES</infon>
    <infon key="BQ_CURATABLE">YES</infon>
    <passage>
      <infon key="type">title</infon>
      <offset>0</offset>
      <text>A stress-induced calcium-dependent protein kinase from Mesembryanthemum crystallinum phosphorylates a two-component pseudo-response regulator. </text>
    </passage>
    <passage>
      <infon key="type">abstract</infon>
      <offset>143</offset>
      <text>McCDPK1 is a salinity- and drought-induced calcium-dependent protein kinase (CDPK) isolated from the common ice plant, Mesembryanthemum crystallinum. A yeast two-hybrid experiment was performed, using full-length McCDPK1 and truncated forms of McCDPK1 as baits, to identify interacting proteins. A catalytically impaired bait isolated a cDNA clone encoding a novel protein, CDPK substrate protein 1 (CSP1). CSP1 interacted with McCDPK1 in a substrate-like fashion in both yeast two-hybrid assays and wheat germ interaction assays. Furthermore, McCDPK1 was capable of phosphorylating CSP1 in vitro in a calcium-dependent manner. Our results demonstrate that the use of catalytically impaired and unregulated CDPKs with the yeast two-hybrid system can accelerate the discovery of CDPK substrates. The deduced CSP1 amino acid sequence indicated that it is a novel member of a class of pseudo-response regulator-like proteins that have a highly conserved helix-loop-helix DNA binding domain and a C-terminal activation domain. McCDPK1 and CSP1 co-localized to nuclei of NaCl-stressed ice plants. Csp1 transcript accumulation was not regulated by NaCl or dehydration stress. Our results strongly suggest that McCDPK1 may regulate the function of CSP1 by reversible phosphorylation. </text>
      <annotation id="A1">
        <infon key="type">Protein</infon>
        <infon key="UniProtKB">Q9M620</infon>
        <location offset="543" length="4"/>
        <location offset="550" length="4"/>
        <location offset="726" length="4"/>
        <location offset="950" length="4"/>
        <location offset="1178" length="4"/>
        <location offset="1235" length="4"/>
        <location offset="1384" length="4"/>
        <text>CSP1</text>
      </annotation>
      <annotation id="A2">
        <infon key="type">Protein</infon>
        <infon key="UniProtKB">Q9ZPM0</infon>
        <infon key="Note">the accession number that can be mapped to uniprot can be found in Methods. McCdpk1 (accession no. AF090835)</infon>
        <location offset="143" length="7"/>
        <location offset="356" length="7"/>
        <location offset="387" length="7"/>
        <location offset="571" length="7"/>
        <location offset="687" length="7"/>
        <location offset="1166" length="7"/>
        <location offset="1347" length="7"/>
        <text>McCDPK1</text>
      </annotation>
      <annotation id="A3">
        <infon key="type">Protein</infon>
        <infon key="UniProtKB">Q9M620</infon>
        <infon key="synonym">CSP1</infon>
        <location offset="517" length="24"/>
        <text>CDPK substrate protein 1</text>
      </annotation>
      <annotation id="A4">
        <infon key="type">family</infon>
        <location offset="186" length="32"/>
        <text>calcium-dependent protein kinase</text>
      </annotation>
      <annotation id="A5">
        <infon key="type">family</infon>
        <location offset="220" length="4"/>
        <location offset="921" length="4"/>
        <text>CDPK</text>
      </annotation>
    </passage>
  </document>
  <document>
    <id>17714429</id>
    <infon key="BQ_FROM">PubMed</infon>
    <infon key="BQ_PIESCORE">0.9626</infon>
    <infon key="BQ_DONE">YES</infon>
    <infon key="BQ_CURATABLE">YES</infon>
    <passage>
      <infon key="type">title</infon>
      <offset>0</offset>
      <text>The E3 ligase AtCHIP ubiquitylates FtsH1, a component of the chloroplast FtsH protease, and affects protein degradation in chloroplasts. </text>
      <annotation id="A1">
        <infon key="type">Protein</infon>
        <infon key="UniProtKB">Q9SRS9</infon>
        <location offset="14" length="6"/>
        <location offset="163" length="6"/>
        <location offset="286" length="6"/>
        <location offset="353" length="6"/>
        <location offset="469" length="6"/>
        <location offset="647" length="6"/>
        <location offset="752" length="6"/>
        <location offset="838" length="6"/>
        <location offset="984" length="6"/>
        <location offset="1116" length="6"/>
        <location offset="1141" length="6"/>
        <location offset="1217" length="6"/>
        <location offset="1585" length="6"/>
        <location offset="1665" length="6"/>
        <text>AtCHIP</text>
      </annotation>
      <annotation id="A3">
        <infon key="type">Protein</infon>
        <infon key="UniProtKB">Q39102</infon>
        <location offset="35" length="5"/>
        <location offset="197" length="5"/>
        <location offset="256" length="5"/>
        <location offset="333" length="5"/>
        <location offset="460" length="5"/>
        <location offset="509" length="5"/>
        <location offset="1277" length="5"/>
        <location offset="1341" length="5"/>
        <location offset="1565" length="5"/>
        <text>FtsH1</text>
      </annotation>
      <annotation id="A6">
        <infon key="type">complex</infon>
        <location offset="73" length="13"/>
        <location offset="233" length="13"/>
        <location offset="598" length="13"/>
        <location offset="876" length="13"/>
        <text>FtsH protease</text>
      </annotation>
    </passage>
    <passage>
      <infon key="type">abstract</infon>
      <offset>137</offset>
      <text>The Arabidopsis E3 ligase AtCHIP was found to interact with FtsH1, a subunit of the chloroplast FtsH protease complex. FtsH1 can be ubiquitylated by AtCHIP in vitro, and the steady-state level of FtsH1 is reduced in AtCHIP-over-expressing plants under high-intensity light conditions, suggesting that the ubiquitylation of FtsH1 by AtCHIP might lead to the degradation of FtsH1 in vivo. Furthermore, the steady-state level of another subunit of the chloroplast FtsH protease complex, FtsH2, is also reduced in AtCHIP-over-expressing plants under high-intensity light conditions, and FtsH2 interacts physically with AtCHIP in vivo, suggesting the possibility that FtsH2 is also a substrate protein for AtCHIP in plant cells. A substrate of FtsH protease in vivo, the photosystem II reaction center protein D1, is not efficiently removed by FtsH in AtCHIP-over-expressing plants under high-intensity light conditions, supporting the assumption that FtsH subunits are substrates of AtCHIP in vivo, and that AtCHIP over-expression may lead to a reduced level of FtsH in chloroplasts. AtCHIP interacts with cytosolic Hsp70 and the precursors of FtsH1 and FtsH2 in the cytoplasm, and Hsp70 also interacts with FtsH1, and these protein-protein interactions appear to be increased under high-intensity light conditions, suggesting that Hsp70 might be partly responsible for the increased degradation of the substrates of Hsp70, such as FtsH1 and FtsH2, in AtCHIP-over-expressing plants under high-intensity light conditions. Therefore, AtCHIP, together with Hsp70, may play an important role in protein quality control in chloroplasts. </text>
      <annotation id="A4">
        <infon key="type">Protein</infon>
        <infon key="UniProtKB">O80860</infon>
        <location offset="621" length="5"/>
        <location offset="720" length="5"/>
        <location offset="800" length="5"/>
        <location offset="1287" length="5"/>
        <location offset="1575" length="5"/>
        <text>FtsH2</text>
      </annotation>
      <annotation id="A5">
        <infon key="type">family</infon>
        <location offset="1249" length="5"/>
        <location offset="1315" length="5"/>
        <location offset="1465" length="5"/>
        <location offset="1550" length="5"/>
        <location offset="1687" length="5"/>
        <text>Hsp70</text>
      </annotation>
    </passage>
  </document>
  <document>
    <id>11108846</id>
    <infon key="BQ_FROM">PubMed</infon>
    <infon key="BQ_PIESCORE">0.9083</infon>
    <infon key="BQ_DONE">YES</infon>
    <infon key="BQ_CURATABLE">YES</infon>
    <passage>
      <infon key="type">title</infon>
      <offset>0</offset>
      <text>Characterization of wheat DP, a heterodimerization partner of the plant E2F transcription factor which stimulates E2F-DNA binding. </text>
      <annotation id="A1">
        <infon key="type">Protein</infon>
        <infon key="UniProtKB">Q9FET1</infon>
        <infon key="Note">The PMID mapped to Uniprot entry. Also in Methods Triticum monococcum is wheat.</infon>
        <infon key="synonym">TmDP</infon>
        <location offset="26" length="2"/>
        <location offset="604" length="2"/>
        <location offset="808" length="2"/>
        <text>DP</text>
      </annotation>
      <annotation id="A10">
        <infon key="type">family</infon>
        <location offset="72" length="3"/>
        <text>E2F</text>
      </annotation>
    </passage>
    <passage>
      <infon key="type">abstract</infon>
      <offset>131</offset>
      <text>Recent studies suggest that the G1/S transition in plants depends on the activity of E2F transcription factors. In animal cells, E2Fs interact with DP proteins, whose identification in plants has been elusive, so far. Here we show that although an E2F-containing DNA-binding activity can be detected in plant cell extracts, purified E2F protein binds poorly to DNA. In a yeast two-hybrid screening, using wheat E2F as a bait, we have isolated a cDNA clone encoding a wheat DP (TmDP) protein. TmDP is expressed ubiquitously and exhibits a domain organization similar to animal DPs. Contrary to the specificity observed for the plant RBR/E2F interaction, human and plant E2F and DP proteins can interact in a heterologous manner. Purified TmDP protein stimulates E2F-DNA complex formation. </text>
      <annotation id="A2">
        <infon key="type">family</infon>
        <infon key="Note">IN animals there are many DP proteins</infon>
        <location offset="279" length="2"/>
        <text>DP</text>
      </annotation>
      <annotation id="A3">
        <infon key="type">family</infon>
        <location offset="260" length="4"/>
        <text>E2Fs</text>
      </annotation>
      <annotation id="A4">
        <infon key="type">family</infon>
        <location offset="464" length="3"/>
        <text>E2F</text>
      </annotation>
      <annotation id="A5">
        <infon key="type">Protein</infon>
        <infon key="UniProtKB">Q9ST55</infon>
        <location offset="542" length="3"/>
        <text>E2F</text>
      </annotation>
      <annotation id="A6">
        <infon key="type">Protein</infon>
        <infon key="UniProtKB">Q9FET1</infon>
        <infon key="synonym">DP</infon>
        <location offset="608" length="4"/>
        <location offset="623" length="4"/>
        <location offset="868" length="4"/>
        <text>TmDP</text>
      </annotation>
      <annotation id="A7">
        <infon key="type">family</infon>
        <location offset="800" length="3"/>
        <text>E2F</text>
      </annotation>
      <annotation id="A8">
        <infon key="type">family</infon>
        <location offset="763" length="3"/>
        <text>RBR</text>
      </annotation>
      <annotation id="A9">
        <infon key="type">family</infon>
        <location offset="767" length="3"/>
        <text>E2F</text>
      </annotation>
    </passage>
  </document>
  <document>
    <id>11785938</id>
    <infon key="BQ_FROM">PubMed</infon>
    <infon key="BQ_PIESCORE">0.86</infon>
    <infon key="BQ_DONE">YES</infon>
    <infon key="BQ_CURATABLE">YES</infon>
    <passage>
      <infon key="type">title</infon>
      <offset>0</offset>
      <text>Identification of a S-ribonuclease-binding protein in Petunia hybrida. </text>
    </passage>
    <passage>
      <infon key="type">abstract</infon>
      <offset>71</offset>
      <text>To investigate protein-protein interactions in gametophytic self-incompatibility, we used a yeast two-hybrid assay to identify proteins that could interact with the S-ribonuclease protein. These assays identified a pollen-expressed protein, which we have named PhSBP1, that appears to bind with a high degree of specificity to the Petunia hybrida S-ribonuclease. Although PhSBP1 activates reporter gene expression only when expressed in tandem with a S-RNAse bait protein, binding is not allele-specific. Sequence analysis demonstrated that PhSBP1 contained a C-terminal cysteine-rich region that includes a RING-HC domain. Because many RING-finger domain proteins appear to function as E3 ubiquitin ligases, our results suggest that ubiquitination and protein degradation may play a role in regulating self-incompatibility interactions. Together, these results suggest that PhSBPI may be a candidate for the recently proposed general inhibitor (RI) of self-incompatibility ribonucleases. </text>
      <annotation id="A2">
        <infon key="type">Protein</infon>
        <infon key="UniProtKB">Q9M5Q3</infon>
        <infon key="synonym">S-ribonuclease-binding protein</infon>
        <location offset="332" length="6"/>
        <location offset="443" length="6"/>
        <location offset="612" length="6"/>
        <text>PhSBP1</text>
      </annotation>
      <annotation id="A3">
        <infon key="type">family</infon>
        <location offset="758" length="20"/>
        <text>E3 ubiquitin ligases</text>
      </annotation>
      <annotation id="A4">
        <infon key="type">Protein</infon>
        <infon key="UniProtKB">Q9M5Q3</infon>
        <infon key="Note">maybe mispelled?</infon>
        <location offset="946" length="6"/>
        <text>PhSBPI</text>
      </annotation>
      <annotation id="A5">
        <infon key="type">Protein</infon>
        <infon key="UniProtKB">Q40874</infon>
        <location offset="20" length="14"/>
        <location offset="236" length="14"/>
        <location offset="418" length="14"/>
        <text>S-ribonuclease</text>
      </annotation>
    </passage>
  </document>
  <document>
    <id>11752373</id>
    <infon key="BQ_FROM">PubMed</infon>
    <infon key="BQ_PIESCORE">0.8594</infon>
    <infon key="BQ_DONE">YES</infon>
    <infon key="BQ_CURATABLE">YES</infon>
    <passage>
      <infon key="type">title</infon>
      <offset>0</offset>
      <text>The signaling mechanism of Arabidopsis CRY1 involves direct interaction with COP1. </text>
      <annotation id="A1">
        <infon key="type">Protein</infon>
        <infon key="UniProtKB">Q43125</infon>
        <infon key="synonym">cryptochrome 1 </infon>
        <location offset="39" length="4"/>
        <location offset="556" length="4"/>
        <location offset="680" length="4"/>
        <location offset="1120" length="4"/>
        <text>CRY1</text>
      </annotation>
      <annotation id="A3">
        <infon key="type">Protein</infon>
        <infon key="UniProtKB">P43254</infon>
        <infon key="synonym">constitutive photomorphogenic1</infon>
        <location offset="77" length="4"/>
        <location offset="495" length="4"/>
        <location offset="624" length="4"/>
        <location offset="698" length="4"/>
        <location offset="856" length="4"/>
        <location offset="965" length="4"/>
        <location offset="1130" length="4"/>
        <text>COP1</text>
      </annotation>
    </passage>
    <passage>
      <infon key="type">abstract</infon>
      <offset>83</offset>
      <text>Dark-grown transgenic Arabidopsis seedlings expressing the C-terminal domains (CCT) of the cryptochrome (CRY) blue light photoreceptors exhibit features that are normally associated only with light-grown seedlings, indicating that the signaling mechanism of Arabidopsis CRY is mediated through CCT. The phenotypic properties mediated by CCT are remarkably similar to those of the constitutive photomorphogenic1 (cop1) mutants. Here we show that Arabidopsis cryptochrome 1 (CRY1) and its C-terminal domain (CCT1) interacted strongly with the COP1 protein. Coimmunoprecipitation studies showed that CRY1 was bound to COP1 in extracts from both dark- and light-grown Arabidopsis. An interaction also was observed between the C-terminal domain of Arabidopsis phytochrome B and COP1, suggesting that phytochrome signaling also proceeds, at least in part, through direct interaction with COP1. These findings give new insight into the initial step in light signaling in Arabidopsis, providing a molecular link between the blue light receptor, CRY1, and COP1, a negative regulator of photomorphogenesis. </text>
      <annotation id="A2">
        <infon key="type">Protein</infon>
        <infon key="UniProtKB">Q43125</infon>
        <infon key="synonym">CRY1</infon>
        <location offset="540" length="14"/>
        <text>cryptochrome 1</text>
      </annotation>
      <annotation id="A4">
        <infon key="type">Protein</infon>
        <infon key="UniProtKB">P43254</infon>
        <infon key="synonym">COP1</infon>
        <location offset="463" length="30"/>
        <text>constitutive photomorphogenic1</text>
      </annotation>
      <annotation id="A5">
        <infon key="type">Protein</infon>
        <infon key="UniProtKB">P14713</infon>
        <location offset="838" length="13"/>
        <text>phytochrome B</text>
      </annotation>
    </passage>
  </document>
  <document>
    <id>18854373</id>
    <infon key="BQ_FROM">PubMed</infon>
    <infon key="BQ_PIESCORE">0.8544</infon>
    <infon key="BQ_DONE">YES</infon>
    <infon key="BQ_CURATABLE">YES</infon>
    <passage>
      <infon key="type">title</infon>
      <offset>0</offset>
      <text>The Arabidopsis COP9 signalosome subunit 7 is a model PCI domain protein with subdomains involved in COP9 signalosome assembly. </text>
    </passage>
    <passage>
      <infon key="type">abstract</infon>
      <offset>128</offset>
      <text>The COP9 Signalosome (CSN) is a multiprotein complex that was originally identified in Arabidopsis thaliana as a negative regulator of photomorphogenesis and subsequently shown to be a general eukaryotic regulator of developmental signaling. The CSN plays various roles, but it has been most often implicated in regulating protein degradation pathways. Six of eight CSN subunits bear a sequence motif called PCI. Here, we report studies of subunit 7 (CSN7) from Arabidopsis, which contains such a motif. Our in vitro and structural results, based on 1.5 A crystallographic data, enable a definition of a PCI domain, built from helical bundle and winged helix subdomains. Using functional binding assays, we demonstrate that the PCI domain (residues 1 to 169) interacts with two other PCI proteins, CSN8 and CSN1. CSN7 interactions with CSN8 use both PCI subdomains. Furthermore, we show that a C-terminal tail outside of this PCI domain is responsible for association with the non-PCI subunit, CSN6. In vivo studies of transgenic plants revealed that the overexpressed CSN7 PCI domain does not assemble into the CSN, nor can it complement a null mutation of CSN7. However, a CSN7 clone that contains the PCI domain plus part of the CSN6 binding domain can complement the null mutation in terms of seedling viability and photomorphogenesis. These transgenic plants, though, are defective in adult growth, suggesting that the CSN7 C-terminal tail plays additional functional roles. Together, the findings have implications for CSN assembly and function, highlighting necessary interactions between subunits. </text>
      <annotation id="A1">
        <infon key="type">complex</infon>
        <infon key="synonym">COP9 Signalosome</infon>
        <location offset="150" length="3"/>
        <location offset="374" length="3"/>
        <location offset="494" length="3"/>
        <location offset="1240" length="3"/>
        <location offset="1653" length="3"/>
        <text>CSN</text>
      </annotation>
      <annotation id="A2">
        <infon key="type">Protein</infon>
        <infon key="UniProtKB">P45432</infon>
        <location offset="935" length="4"/>
        <text>CSN1</text>
      </annotation>
      <annotation id="A3">
        <infon key="type">family</infon>
        <infon key="comment">there is CSN6A and CSN6B</infon>
        <location offset="1122" length="4"/>
        <location offset="1360" length="4"/>
        <text>CSN6</text>
      </annotation>
      <annotation id="A4">
        <infon key="type">Protein</infon>
        <infon key="UniProtKB">Q94JU3</infon>
        <location offset="579" length="4"/>
        <location offset="941" length="4"/>
        <location offset="1197" length="4"/>
        <location offset="1286" length="4"/>
        <location offset="1303" length="4"/>
        <location offset="1552" length="4"/>
        <text>CSN7</text>
      </annotation>
      <annotation id="A5">
        <infon key="type">Protein</infon>
        <infon key="UniProtKB">P43255</infon>
        <location offset="926" length="4"/>
        <location offset="964" length="4"/>
        <text>CSN8</text>
      </annotation>
    </passage>
  </document>
  <document>
    <id>11211866</id>
    <infon key="BQ_FROM">PubMed</infon>
    <infon key="BQ_PIESCORE">0.8204</infon>
    <infon key="BQ_DONE">YES</infon>
    <infon key="BQ_CURATABLE">YES</infon>
    <passage>
      <infon key="type">title</infon>
      <offset>0</offset>
      <text>Interaction of PRK1 receptor-like kinase with a putative elF2B beta-subunit in tobacco. </text>
      <annotation id="A1">
        <infon key="type">Protein</infon>
        <infon key="UniProtKB">Q9AUC1</infon>
        <location offset="15" length="4"/>
        <location offset="88" length="4"/>
        <location offset="315" length="4"/>
        <location offset="373" length="4"/>
        <location offset="790" length="4"/>
        <location offset="1046" length="4"/>
        <text>PRK1</text>
      </annotation>
      <annotation id="A2">
        <infon key="type">Protein</infon>
        <infon key="UniProtKB">Q9SPU4</infon>
        <location offset="57" length="18"/>
        <text>elF2B beta-subunit</text>
      </annotation>
    </passage>
    <passage>
      <infon key="type">abstract</infon>
      <offset>88</offset>
      <text>PRK1, a receptor-like kinase that is expressed in pollen, pollen tubes, and ovaries, has been shown to play important roles in pollen development and embryo sac development in Petunia inflata. We have used the kinase domain of PRK1 as a bait in the yeast two-hybrid system to identify PRK1-interacting proteins. The screening resulted in isolation of a cDNA encoding a protein highly homologous to the human and yeast beta-subunit of translation initiation factor 2B (eIF2B-beta), which was designated NeIF2Bbeta. eIF2B is a guanine nucleotide exchange protein that functions in the regulation of translation in eukaryotic cells. Deletion mutants of NeIF2Bbeta were analyzed for their interaction with PRK1, and the results suggested that the N-terminal half of NeIF2Bbeta, especially the region between residue 103 and 235, is important for the interaction. This protein association was confirmed by in vitro binding assay of the recombinant NeIF2Bbeta and PRK1 proteins. Despite high sequence homology between NeIF2Bbeta and its yeast counterpart, the NeIF2Bbeta cDNA could not rescue the phenotype of the yeast mutant strain lacking the GCD7 gene encoding eIF2B-beta, when transferred into the mutant strain. </text>
      <annotation id="A3">
        <infon key="type">family</infon>
        <infon key="Note">species non specific</infon>
        <location offset="556" length="10"/>
        <text>eIF2B-beta</text>
      </annotation>
      <annotation id="A4">
        <infon key="type">family</infon>
        <infon key="synonym">eIF2B-beta</infon>
        <infon key="Note">species non specific</infon>
        <location offset="522" length="32"/>
        <text>translation initiation factor 2B</text>
      </annotation>
      <annotation id="A5">
        <infon key="type">Protein</infon>
        <infon key="UniProtKB">Q9SPU4</infon>
        <infon key="synonym">elF2B beta-subunit</infon>
        <location offset="590" length="10"/>
        <location offset="738" length="10"/>
        <location offset="850" length="10"/>
        <location offset="1031" length="10"/>
        <location offset="1100" length="10"/>
        <location offset="1142" length="10"/>
        <text>NeIF2Bbeta</text>
      </annotation>
      <annotation id="A6">
        <infon key="type">Protein</infon>
        <infon key="UniProtKB">P32502</infon>
        <infon key="synonym">eIF2B-beta</infon>
        <location offset="1228" length="4"/>
        <text>GCD7</text>
      </annotation>
      <annotation id="A7">
        <infon key="type">Protein</infon>
        <infon key="UniProtKB">P32502</infon>
        <infon key="synonym">GCD7</infon>
        <location offset="1247" length="10"/>
        <text>eIF2B-beta</text>
      </annotation>
      <annotation id="A8">
        <infon key="type">complex</infon>
        <location offset="602" length="5"/>
        <text>eIF2B</text>
      </annotation>
    </passage>
  </document>
  <document>
    <id>21169509</id>
    <infon key="BQ_FROM">PubMed</infon>
    <infon key="BQ_PIESCORE">0.7108</infon>
    <infon key="BQ_DONE">YES</infon>
    <infon key="BQ_CURATABLE">YES</infon>
    <passage>
      <infon key="type">title</infon>
      <offset>0</offset>
      <text>RanGAP2 mediates nucleocytoplasmic partitioning of the NB-LRR immune receptor Rx in the Solanaceae, thereby dictating Rx function. </text>
      <annotation id="A3">
        <infon key="type">Protein</infon>
        <infon key="UniProtKB">	I7JSB1</infon>
        <infon key="synonym">Ran GTPase-activating protein 2</infon>
        <location offset="0" length="7"/>
        <location offset="309" length="7"/>
        <location offset="563" length="7"/>
        <location offset="709" length="7"/>
        <location offset="798" length="7"/>
        <location offset="950" length="7"/>
        <location offset="1112" length="7"/>
        <location offset="1521" length="7"/>
        <text>RanGAP2</text>
      </annotation>
    </passage>
    <passage>
      <infon key="type">abstract</infon>
      <offset>131</offset>
      <text>The potato (Solanum tuberosum) nucleotide binding-leucine-rich repeat immune receptor Rx confers resistance to Potato virus X (PVX) and requires Ran GTPase-activating protein 2 (RanGAP2) for effective immune signaling. Although Rx does not contain a discernible nuclear localization signal, the protein localizes to both the cytoplasm and nucleus in Nicotiana benthamiana. Transient coexpression of Rx and cytoplasmically localized RanGAP2 sequesters Rx in the cytoplasm. This relocation of the immune receptor appeared to be mediated by the physical interaction between Rx and RanGAP2 and was independent of the concomitant increased GAP activity. Coexpression with RanGAP2 also potentiates Rx-mediated immune signaling, leading to a hypersensitive response (HR) and enhanced resistance to PVX. Besides sequestration, RanGAP2 also stabilizes Rx, a process that likely contributes to enhanced defense signaling. Strikingly, coexpression of Rx with the Rx-interacting WPP domain of RanGAP2 fused to a nuclear localization signal leads to hyperaccumulation of both the WPP domain and Rx in the nucleus. As a consequence, both Rx-mediated resistance to PVX and the HR induced by auto-active Rx mutants are significantly suppressed. These data show that a balanced nucleocytoplasmic partitioning of Rx is required for proper regulation of defense signaling. Furthermore, our data indicate that RanGAP2 regulates this partitioning by serving as a cytoplasmic retention factor for Rx. </text>
      <annotation id="A1">
        <infon key="type">Protein</infon>
        <infon key="UniProtKB">Q9XGF5</infon>
        <location offset="78" length="2"/>
        <location offset="118" length="2"/>
        <location offset="217" length="2"/>
        <location offset="359" length="2"/>
        <location offset="530" length="2"/>
        <location offset="582" length="2"/>
        <location offset="702" length="2"/>
        <location offset="823" length="2"/>
        <location offset="974" length="2"/>
        <location offset="1071" length="2"/>
        <location offset="1083" length="2"/>
        <location offset="1213" length="2"/>
        <location offset="1255" length="2"/>
        <location offset="1319" length="2"/>
        <location offset="1426" length="2"/>
        <location offset="1606" length="2"/>
        <text>Rx</text>
      </annotation>
      <annotation id="A2">
        <infon key="type">Protein</infon>
        <infon key="synonym">RanGap2</infon>
        <infon key="UniProtKB">I7JSB1</infon>
        <infon key="Note">there are many entries in TrEMBL for this protein. I only put one as example.</infon>
        <location offset="276" length="31"/>
        <text>Ran GTPase-activating protein 2</text>
      </annotation>
    </passage>
  </document>
  <document>
    <id>11095727</id>
    <infon key="BQ_FROM">PubMed</infon>
    <infon key="BQ_PIESCORE">0.7022</infon>
    <infon key="BQ_DONE">YES</infon>
    <infon key="BQ_CURATABLE">YES</infon>
    <passage>
      <infon key="type">title</infon>
      <offset>0</offset>
      <text>Identification of the residues in the Myb domain of maize C1 that specify the interaction with the bHLH cofactor R. </text>
      <annotation id="A1">
        <infon key="type">Protein</infon>
        <infon key="UniProtKB">P10290</infon>
        <location offset="58" length="2"/>
        <location offset="151" length="2"/>
        <location offset="343" length="2"/>
        <location offset="428" length="2"/>
        <location offset="601" length="2"/>
        <location offset="934" length="2"/>
        <location offset="1195" length="2"/>
        <text>C1</text>
      </annotation>
    </passage>
    <passage>
      <infon key="type">abstract</infon>
      <offset>116</offset>
      <text>The maize Myb transcription factor C1 depends on the basic helix-loop-helix (bHLH) proteins R or B for regulatory function, but the closely related Myb protein P does not. We have used the similarity between the Myb domains of C1 and P to identify residues that specify the interaction between the Myb domain of C1 and the N-terminal region of R. Substitution of four predicted solvent-exposed residues in the first helix of the second Myb repeat of P with corresponding residues from C1 is sufficient to confer on P the ability to physically interact with R. However, two additional Myb domain amino acid changes are needed to make the P regulatory activity partially dependent on R in maize cells. Interestingly, when P is altered so that it interacts with R, it can activate the Bz1 promoter, normally regulated by C1 + R but not by P. Together, these findings demonstrate that the change of a few amino acids within highly similar Myb domains can mediate differential interactions with a transcriptional coregulator that plays a central role in the regulatory specificity of C1, and that Myb domains play important roles in combinatorial transcriptional regulation. </text>
      <annotation id="A2">
        <infon key="type">Protein</infon>
        <infon key="UniProtKB">P27898</infon>
        <location offset="276" length="1"/>
        <location offset="350" length="1"/>
        <location offset="566" length="1"/>
        <location offset="631" length="1"/>
        <location offset="753" length="1"/>
        <location offset="836" length="1"/>
        <location offset="952" length="1"/>
        <text>P</text>
      </annotation>
      <annotation id="A3">
        <infon key="type">family</infon>
        <infon key="Note">cannot map to a unique entry</infon>
        <infon key="species">Maize</infon>
        <location offset="113" length="1"/>
        <location offset="208" length="1"/>
        <location offset="460" length="1"/>
        <location offset="673" length="1"/>
        <location offset="798" length="1"/>
        <location offset="875" length="1"/>
        <location offset="939" length="1"/>
        <text>R</text>
      </annotation>
      <annotation id="A4">
        <infon key="type">family</infon>
        <infon key="Note">cannot map to a unique entry</infon>
        <infon key="species">Maize</infon>
        <location offset="213" length="1"/>
        <text>B</text>
      </annotation>
    </passage>
  </document>
  <document>
    <id>16508080</id>
    <infon key="BQ_FROM">PubMed</infon>
    <infon key="BQ_PIESCORE">0.6626</infon>
    <infon key="BQ_DONE">YES</infon>
    <infon key="BQ_CURATABLE">YES</infon>
    <passage>
      <infon key="type">title</infon>
      <offset>0</offset>
      <text>Mistletoe lectin I in complex with galactose and lactose reveals distinct sugar-binding properties. </text>
    </passage>
    <passage>
      <infon key="type">abstract</infon>
      <offset>100</offset>
      <text>The structures of mistletoe lectin I (ML-I) from Viscum album complexed with lactose and galactose have been determined at 2.3 A resolution and refined to R factors of 20.9% (Rfree = 23.6%) and 20.9 (Rfree = 24.6%), respectively. ML-I is a heterodimer and belongs to the class of ribosome-inactivating proteins of type II, which consist of two chains. The A-chain has rRNA N-glycosidase activity and irreversibly inhibits eukaryotic ribosomes. The B-chain is a lectin and preferentially binds to galactose-terminated glycolipids and glycoproteins on cell membranes. Saccharide binding is performed by two binding sites in subdomains alpha1 and gamma2 of the ML-I B-chain separated by approximately 62 A from each other. The favoured binding of galactose in subdomain alpha1 is achieved via hydrogen bonds connecting the 4-hydroxyl and 3-hydroxyl groups of the sugar moiety with the side chains of Asp23B, Gln36B and Lys41B and the main chain of 26B. The aromatic ring of Trp38B on top of the preferred binding pocket supports van der Waals packing of the apolar face of galactose and stabilizes the sugar-lectin complex. In the galactose-binding site II of subdomain gamma2, Tyr249B provides the hydrophobic stacking and the side chains of Asp235B, Gln238B and Asn256B are hydrogen-bonding partners for galactose. In the case of the galactose-binding site I, the 2-hydroxyl group also stabilizes the sugar-protein complex, an interaction thus far rarely detected in galactose-specific lectins. Finally, a potential third low-affinity galactose-binding site in subunit beta1 was identified in the present ML-I structures, in which a glycerol molecule from the cryoprotectant buffer has bound, mimicking the sugar compound. </text>
      <annotation id="A1">
        <infon key="type">Protein</infon>
        <infon key="UniProtKB">P81446</infon>
        <infon key="comment">note that it is a cleaved product of the protein P81446</infon>
        <infon key="synonym">B-chain</infon>
        <location offset="758" length="12"/>
        <text>ML-I B-chain</text>
      </annotation>
      <annotation id="A2">
        <infon key="type">Protein</infon>
        <infon key="comment">note that it is a cleaved product of the protein P81446</infon>
        <infon key="UniProtKB">P81446</infon>
        <infon key="synonym">ML-I A-chain</infon>
        <location offset="456" length="7"/>
        <text>A-chain</text>
      </annotation>
      <annotation id="A3">
        <infon key="type">complex</infon>
        <infon key="synonym">mistletoe lectin I</infon>
        <location offset="138" length="4"/>
        <text>ML-I</text>
      </annotation>
    </passage>
  </document>
  <document>
    <id>11197326</id>
    <infon key="BQ_FROM">PubMed</infon>
    <infon key="BQ_PIESCORE">0.6109</infon>
    <infon key="BQ_DONE">YES</infon>
    <infon key="BQ_CURATABLE">YES</infon>
    <passage>
      <infon key="type">title</infon>
      <offset>0</offset>
      <text>Two rice MADS domain proteins interact with OsMADS1. </text>
      <annotation id="A1">
        <infon key="type">Protein</infon>
        <infon key="UniProtKB">Q10PZ9</infon>
        <infon key="Note">The PMID mapped to Uniprot entry.</infon>
        <location offset="44" length="7"/>
        <location offset="53" length="7"/>
        <location offset="165" length="7"/>
        <location offset="225" length="7"/>
        <location offset="633" length="7"/>
        <location offset="756" length="7"/>
        <location offset="1051" length="7"/>
        <text>OsMADS1</text>
      </annotation>
    </passage>
    <passage>
      <infon key="type">abstract</infon>
      <offset>53</offset>
      <text>OsMADS1 is a MADS box gene controlling flower development in rice. In order to learn more about the function of OsMADS1, we searched for cellular proteins interacting with OsMADS1 employing the yeast two-hybrid system. Two novel proteins with MADS domains, which were named OsMADS14 and OsMADS15, were isolated from a rice cDNA library. OsMADS14 and -15 are highly homologous to the maize MADS box gene ZAP1 which is an orthologue of the floral homeotic gene APETALA1 (AP1). Interactions among the three MADS domain proteins were confirmed by in vitro experiments using GST-fused OsMADS1 expressed in Escherichia coli and in vitro translated proteins of OsMADS14 and -15. We determined which domains in OsMADS1, -14, and -15 were required for protein-protein interaction employing the two-hybrid system and pull-down experiments. While the K domain was essential for protein-protein interaction, a region preceded by the K domain augmented this interaction. Interestingly, the C-terminal region of OsMADS1 functioned as a transcriptional activation domain in yeast and mammalian cells, while, on the other hand, the C domains of OsMADS14 and -15 exhibited only very weak transcriptional activator functionality, if any at all. </text>
      <annotation id="A2">
        <infon key="type">Protein</infon>
        <infon key="UniProtKB">Q10CQ1</infon>
        <infon key="Note">The PMID mapped to Uniprot entry.</infon>
        <location offset="327" length="8"/>
        <location offset="390" length="8"/>
        <location offset="707" length="8"/>
        <location offset="1182" length="8"/>
        <text>OsMADS14</text>
      </annotation>
      <annotation id="A3">
        <infon key="type">Protein</infon>
        <infon key="UniProtKB">Q6Q9I2</infon>
        <infon key="Note">The PMID mapped to Uniprot entry.</infon>
        <location offset="340" length="8"/>
        <text>OsMADS15</text>
      </annotation>
      <annotation id="A4">
        <infon key="type">Protein</infon>
        <infon key="UniProtKB">Q6Q9I2</infon>
        <infon key="full name">OsMADS15</infon>
        <location offset="403" length="3"/>
        <text>-15</text>
      </annotation>
      <annotation id="A5">
        <infon key="type">Protein</infon>
        <infon key="UniProtKB">Q41829</infon>
        <location offset="456" length="4"/>
        <text>ZAP1</text>
      </annotation>
      <annotation id="A6">
        <infon key="type">Protein</infon>
        <infon key="synonym">Ap1</infon>
        <infon key="species">Unknown</infon>
        <location offset="512" length="8"/>
        <text>APETALA1</text>
      </annotation>
      <annotation id="A7">
        <infon key="type">Protein</infon>
        <infon key="species">Unknown</infon>
        <infon key="synonym">Apetala 1</infon>
        <location offset="522" length="3"/>
        <text>AP1</text>
      </annotation>
      <annotation id="A8">
        <infon key="type">Protein</infon>
        <infon key="UniProtKB">Q10CQ1</infon>
        <infon key="full name">OsMADS14</infon>
        <location offset="765" length="3"/>
        <text>-14</text>
      </annotation>
      <annotation id="A9">
        <infon key="type">Protein</infon>
        <infon key="UniProtKB">Q6Q9I2</infon>
        <infon key="full name">OsMADS15</infon>
        <location offset="774" length="3"/>
        <text>-15</text>
      </annotation>
      <annotation id="A10">
        <infon key="type">Protein</infon>
        <infon key="UniProtKB">Q6Q9I2</infon>
        <infon key="full name">OsMADS15</infon>
        <location offset="1195" length="3"/>
        <text>-15</text>
      </annotation>
      <annotation id="A11">
        <infon key="type">Protein</infon>
        <infon key="UniProtKB">Q6Q9I2</infon>
        <infon key="full name">OsMADS15</infon>
        <location offset="720" length="3"/>
        <text>-15</text>
      </annotation>
    </passage>
  </document>
  <document>
    <id>12499372</id>
    <infon key="BQ_FROM">PubMed</infon>
    <infon key="BQ_PIESCORE">0.5951</infon>
    <infon key="BQ_DONE">YES</infon>
    <infon key="BQ_CURATABLE">YES</infon>
    <passage>
      <infon key="type">title</infon>
      <offset>0</offset>
      <text>The alpha-helical D1 domain of the tobacco bZIP transcription factor BZI-1 interacts with the ankyrin-repeat protein ANK1 and is important for BZI-1 function, both in auxin signaling and pathogen response. </text>
      <annotation id="A1">
        <infon key="type">Protein</infon>
        <infon key="UniProtKB">Q8H6P9</infon>
        <location offset="117" length="4"/>
        <location offset="1086" length="4"/>
        <location offset="1199" length="4"/>
        <location offset="1351" length="4"/>
        <location offset="1429" length="4"/>
        <location offset="1551" length="4"/>
        <location offset="1729" length="4"/>
        <text>ANK1</text>
      </annotation>
      <annotation id="A2">
        <infon key="type">Protein</infon>
        <infon key="UniProtKB">Q93YM7</infon>
        <location offset="69" length="5"/>
        <location offset="143" length="5"/>
        <location offset="264" length="5"/>
        <location offset="405" length="5"/>
        <location offset="638" length="5"/>
        <location offset="760" length="5"/>
        <location offset="817" length="5"/>
        <location offset="918" length="5"/>
        <location offset="999" length="5"/>
        <location offset="1140" length="5"/>
        <location offset="1250" length="5"/>
        <location offset="1761" length="5"/>
        <text>BZI-1</text>
      </annotation>
    </passage>
    <passage>
      <infon key="type">abstract</infon>
      <offset>206</offset>
      <text>The tobacco (Nicotiana tabacum) bZIP transcription factor BZI-1 is involved in auxin-mediated growth responses and in establishing pathogen defenses. Transgenic plants expressing a dominant-negative BZI-1-DeltaN derivative, which lacks the N-terminal activation domain, showed altered vegetative growth. In particular auxin-induced rooting and formation of tobacco mosaic virus-induced hypersensitive response lesions are affected. BZI-1-related proteins described in various plant species share the conserved domains D1, D2, BD, and D4. To define those BZI-1 domains involved in transcription factor function, BZI-1 deletion derivatives were expressed in transgenic plants. The domains D1 or BD are crucial for BZI-1-DeltaN function in planta. The basic BD domain is mediating DNA binding of BZI-1. Yeast two-hybrid and in vitro binding studies reveal the ankyrin-repeat protein ANK1, which specifically interacts with a part of the BZI-1 protein (amino acids 73-222) encoding the D1 domain. ANK1 does not bind DNA or act as a co-activator of BZI-1-mediated transcription. Moreover, green fluorescence protein localization studies propose that ANK1 is acting mainly inside the cytosol. Transcription analysis reveals that ANK1 is ubiquitously expressed, but after pathogen attack transcription is transiently down-regulated. Along these lines, ANK1 homologous proteins in Arabidopsis thaliana have been reported to function in pathogen defense. We therefore propose that the D1 domain serves as an interaction surface for ANK1, which appears to regulate BZI-1 function in auxin signaling as well as pathogen response. </text>
    </passage>
  </document>
  <document>
    <id>12506203</id>
    <infon key="BQ_FROM">PubMed</infon>
    <infon key="BQ_PIESCORE">0.5871</infon>
    <infon key="BQ_DONE">YES</infon>
    <infon key="BQ_CURATABLE">YES</infon>
    <passage>
      <infon key="type">title</infon>
      <offset>0</offset>
      <text>NDP kinase 2 interacts with two oxidative stress-activated MAPKs to regulate cellular redox state and enhances multiple stress tolerance in transgenic plants. </text>
    </passage>
    <passage>
      <infon key="type">abstract</infon>
      <offset>159</offset>
      <text>NDP kinases (NDPKs) are multifunctional proteins that regulate a variety of eukaryotic cellular activities, including cell proliferation, development, and differentiation. However, much less is known about the functional significance of NDPKs in plants. We show here that NDPK is associated with H(2)O(2)-mediated mitogen-activated protein kinase signaling in plants. H(2)O(2) stress strongly induces the expression of the NDPK2 gene in Arabidopsis thaliana (AtNDPK2). Proteins from transgenic plants overexpressing AtNDPK2 showed high levels of autophosphorylation and NDPK activity, and they have lower levels of reactive oxygen species (ROS) than wild-type plants. Mutants lacking AtNDPK2 had higher levels of ROS than wild type. H(2)O(2) treatment induced the phosphorylation of two endogenous proteins whose molecular weights suggested they are AtMPK3 and AtMPK6, two H(2)O(2)-activated A. thaliana mitogen-activated protein kinases. In the absence of H(2)O(2) treatment, phosphorylation of these proteins was slightly elevated in plants overexpressing AtNDPK2 but markedly decreased in the AtNDPK2 deletion mutant. Yeast two-hybrid and in vitro protein pull-down assays revealed that AtNDPK2 specifically interacts with AtMPK3 and AtMPK6. Furthermore, AtNDPK2 also enhances the myelin basic protein phosphorylation activity of AtMPK3 in vitro. Finally, constitutive overexpression of AtNDPK2 in Arabidopsis plants conferred an enhanced tolerance to multiple environmental stresses that elicit ROS accumulation in situ. Thus, AtNDPK2 appears to play a previously uncharacterized regulatory role in H(2)O(2)-mediated MAPK signaling in plants. </text>
      <annotation id="A1">
        <infon key="type">Protein</infon>
        <infon key="UniProtKB">Q39023</infon>
        <location offset="1009" length="6"/>
        <location offset="1385" length="6"/>
        <location offset="1492" length="6"/>
        <text>AtMPK3</text>
      </annotation>
      <annotation id="A2">
        <infon key="type">Protein</infon>
        <infon key="UniProtKB">Q39026</infon>
        <location offset="1020" length="6"/>
        <location offset="1396" length="6"/>
        <text>AtMPK6</text>
      </annotation>
      <annotation id="A3">
        <infon key="type">Protein</infon>
        <infon key="UniProtKB">O64903</infon>
        <infon key="synonym">NDPK2</infon>
        <location offset="618" length="7"/>
        <location offset="675" length="7"/>
        <location offset="843" length="7"/>
        <location offset="1217" length="7"/>
        <location offset="1255" length="7"/>
        <location offset="1349" length="7"/>
        <location offset="1417" length="7"/>
        <location offset="1549" length="7"/>
        <location offset="1690" length="7"/>
        <text>AtNDPK2</text>
      </annotation>
      <annotation id="A4">
        <infon key="type">Protein</infon>
        <infon key="synonym">NDP kinase 2</infon>
        <location offset="431" length="4"/>
        <location offset="729" length="4"/>
        <text>NDPK</text>
      </annotation>
    </passage>
  </document>
  <document>
    <id>19825600</id>
    <infon key="BQ_FROM">PubMed</infon>
    <infon key="BQ_PIESCORE">0.5096</infon>
    <infon key="BQ_DONE">YES</infon>
    <infon key="BQ_CURATABLE">YES</infon>
    <passage>
      <infon key="type">title</infon>
      <offset>0</offset>
      <text>RIP1 (ROP Interactive Partner 1)/ICR1 marks pollen germination sites and may act in the ROP1 pathway in the control of polarized pollen growth. </text>
      <annotation id="A2">
        <infon key="type">Protein</infon>
        <infon key="UniProtKB">Q8LE98</infon>
        <infon key="synonym">ICR1; ROP interactive partner 1</infon>
        <location offset="0" length="4"/>
        <location offset="458" length="4"/>
        <location offset="684" length="4"/>
        <location offset="796" length="4"/>
        <location offset="972" length="4"/>
        <location offset="1043" length="4"/>
        <location offset="1119" length="4"/>
        <location offset="1246" length="4"/>
        <location offset="1390" length="4"/>
        <text>RIP1</text>
      </annotation>
      <annotation id="A3">
        <infon key="type">Protein</infon>
        <infon key="UniProtKB">P92978</infon>
        <location offset="88" length="4"/>
        <location offset="1004" length="4"/>
        <location offset="1095" length="4"/>
        <location offset="1210" length="4"/>
        <location offset="1279" length="4"/>
        <location offset="1446" length="4"/>
        <text>ROP1</text>
      </annotation>
    </passage>
    <passage>
      <infon key="type">abstract</infon>
      <offset>144</offset>
      <text>Rho family small GTPases are universal signaling switches in the control of cell polarity in eukaryotic cells. Their polar distribution to the cell cortex is critical for the execution of their functions, yet the mechanism for this distribution is poorly understood. Using a yeast two-hybrid method, we identified RIP1 (ROP interactive partner 1), which belongs to a family of five members of novel proteins that share a C-terminal region that interacts with ROP. When expressed in Arabidopsis pollen, green fluorescence protein GFP-tagged RIP1 was localized to the nucleus of mature pollen. When pollen grains were hydrated in germination medium, GFP-RIP1 switched from the nucleus to the cell cortex at the future pollen germination site and was maintained in the apical cortex of germinating pollen and growing pollen tubes. RIP1 was found to interact with ROP1 in pollen tubes, and the cortical RIP1 localization was influenced by the activity of ROP1. Overexpression of RIP1 induced growth depolarization in pollen tubes, a phenotype similar to that induced by ROP1 overexpression. Interestingly, RIP1 overexpression enhanced GFP-ROP1 recruitment to the plasma membrane (PM) of pollen tubes. Based on these observations, we hypothesize that RIP1 is involved in the positive feedback regulation of ROP1 localization to the PM, leading to the establishment of a polar site for pollen germination and pollen tube growth. </text>
      <annotation id="A4">
        <infon key="type">family</infon>
        <location offset="144" length="24"/>
        <text>Rho family small GTPases</text>
      </annotation>
    </passage>
  </document>
  <document>
    <id>15803412</id>
    <infon key="BQ_FROM">PubMed</infon>
    <infon key="BQ_PIESCORE">0.4628</infon>
    <infon key="BQ_DONE">YES</infon>
    <infon key="BQ_CURATABLE">YES</infon>
    <passage>
      <infon key="type">title</infon>
      <offset>0</offset>
      <text>AKINbeta3, a plant specific SnRK1 protein, is lacking domains present in yeast and mammals non-catalytic beta-subunits. </text>
    </passage>
    <passage>
      <infon key="type">abstract</infon>
      <offset>120</offset>
      <text>The SNF1/AMPK/SnRK1 heterotrimeric kinase complex is involved in the adaptation of cellular metabolism in response to diverse stresses in yeast, mammals and plants. Following a model proposed in yeast, the kinase targets are likely to bind the complex via the non-catalytic beta-subunits. These proteins currently identified in yeast, mammals and plants present a common structure with two conserved interacting domains named Kinase Interacting Sequence (KIS) and Association with SNF1 Complex (ASC), and a highly variable N-terminal domain. In this paper we describe the characterisation of AKINbeta3, a novel protein related to AKINbeta subunits of Arabidopsis thaliana, containing a truncated KIS domain and no N-terminal extension. Interestingly the missing region of the KIS domain corresponds to the glycogen-binding domain (beta-GBD) identified in the mammalian AMPKbeta1. In spite of its unusual features, AKINbeta3 complements the yeast sip1Deltasip2Deltagal83Delta mutant. Moreover, interactions between AKINbeta3 and other AKIN complex subunits from A. thaliana were detected by two-hybrid experiments and in vitro binding assays. Taken together these data demonstrate that AKINbeta3 is a beta-type subunit. A search for beta-type subunits revealed the existence of beta3-type proteins in other plant species. Furthermore, we suggest that the AKINbeta3-type subunits could be plant specific since no related sequences have been found in any of the other completely sequenced genomes. These data suggest the existence of novel SnRK1 complexes including AKINbeta3-type subunits, involved in several functions among which some could be plant specific. </text>
      <annotation id="A1">
        <infon key="type">complex</infon>
        <location offset="124" length="45"/>
        <text>SNF1/AMPK/SnRK1 heterotrimeric kinase complex</text>
      </annotation>
      <annotation id="A2">
        <infon key="type">Protein</infon>
        <infon key="UniProtKB">Q9ZUU8</infon>
        <location offset="0" length="9"/>
        <location offset="712" length="9"/>
        <location offset="1034" length="9"/>
        <location offset="1134" length="9"/>
        <location offset="1305" length="9"/>
        <text>AKINbeta3</text>
      </annotation>
      <annotation id="A3">
        <infon key="type">family</infon>
        <infon key="comment">mammalian</infon>
        <location offset="989" length="9"/>
        <text>AMPKbeta1</text>
      </annotation>
      <annotation id="A4">
        <infon key="type">complex</infon>
        <location offset="1657" length="15"/>
        <text>SnRK1 complexes</text>
      </annotation>
    </passage>
  </document>
  <document>
    <id>17988222</id>
    <infon key="BQ_FROM">PubMed</infon>
    <infon key="BQ_PIESCORE">0.4586</infon>
    <infon key="BQ_DONE">YES</infon>
    <infon key="BQ_CURATABLE">YES</infon>
    <passage>
      <infon key="type">title</infon>
      <offset>0</offset>
      <text>Histone H2A.Z and homologues of components of the SWR1 complex are required to control immunity in Arabidopsis. </text>
      <annotation id="A8">
        <infon key="type">complex</infon>
        <location offset="50" length="4"/>
        <location offset="358" length="4"/>
        <location offset="650" length="4"/>
        <text>SWR1</text>
      </annotation>
    </passage>
    <passage>
      <infon key="type">abstract</infon>
      <offset>112</offset>
      <text>One of the mechanisms involved in chromatin remodelling is so-called &#x27;histone replacement&#x27;. An example of such a mechanism is the substitution of canonical H2A histone by the histone variant H2A.Z. The ATP-dependent chromatin remodelling complex SWR1 is responsible for this action in yeast. We have previously proposed the existence of an SWR1-like complex in Arabidopsis by demonstrating genetic and physical interaction of the components SEF, ARP6 and PIE1, which are homologues of the yeast Swc6 and Arp6 proteins and the core ATPase Swr1, respectively. Here we show that histone variant H2A.Z, but not canonical H2A histone, interacts with PIE1. Plants mutated at loci HTA9 and HTA11 (two of the three Arabidopsis H2A.Z-coding genes) displayed developmental abnormalities similar to those found in pie1, sef and arp6 plants, exemplified by an early-flowering phenotype. Comparison of gene expression profiles revealed that 65% of the genes differentially regulated in hta9 hta11 plants were also mis-regulated in pie1 plants. Detailed examination of the expression data indicated that the majority of mis-regulated genes were related to salicylic acid-dependent immunity. RT-PCR and immunoblotting experiments confirmed constitutive expression of systemic acquired resistance (SAR) marker genes in pie1, hta9 hta11 and sef plants. Variations observed at the molecular level resulted in phenotypic alterations such as spontaneous cell death and enhanced resistance to the phytopathogenic bacteria Pseudomonas syringae pv. tomato. Thus, our results support the existence in Arabidopsis of an SWR1-like chromatin remodelling complex that is functionally related to that described in yeast and human, and attribute to this complex a role in maintaining a repressive state of the SAR response. </text>
      <annotation id="A2">
        <infon key="type">Protein</infon>
        <infon key="UniProtKB">O23628</infon>
        <location offset="795" length="5"/>
        <location offset="1090" length="5"/>
        <location offset="1426" length="5"/>
        <text>hta11</text>
      </annotation>
      <annotation id="A3">
        <infon key="type">Protein</infon>
        <infon key="UniProtKB">Q9C944</infon>
        <location offset="786" length="4"/>
        <location offset="1085" length="4"/>
        <location offset="1421" length="4"/>
        <text>hta9</text>
      </annotation>
      <annotation id="A4">
        <infon key="type">Protein</infon>
        <infon key="UniProtKB">Q7X9V2</infon>
        <location offset="567" length="4"/>
        <location offset="757" length="4"/>
        <location offset="915" length="4"/>
        <location offset="1130" length="4"/>
        <location offset="1415" length="4"/>
        <text>pie1</text>
      </annotation>
      <annotation id="A5">
        <infon key="type">Protein</infon>
        <infon key="UniProtKB">Q9FHW2</infon>
        <location offset="553" length="3"/>
        <location offset="921" length="3"/>
        <location offset="1436" length="3"/>
        <text>sef</text>
      </annotation>
      <annotation id="A7">
        <infon key="type">Protein</infon>
        <infon key="UniProtKB">Q03433</infon>
        <location offset="607" length="4"/>
        <text>Swc6</text>
      </annotation>
      <annotation id="A9">
        <infon key="type">Protein</infon>
        <infon key="UniProtKB">Q8LGE3</infon>
        <location offset="558" length="4"/>
        <text>ARP6</text>
      </annotation>
      <annotation id="A10">
        <infon key="type">Protein</infon>
        <infon key="UniProtKB">Q12509</infon>
        <location offset="616" length="4"/>
        <text>Arp6</text>
      </annotation>
      <annotation id="A11">
        <infon key="type">family</infon>
        <location offset="303" length="5"/>
        <text>H2A.Z</text>
      </annotation>
      <annotation id="A12">
        <infon key="type">family</infon>
        <location offset="268" length="11"/>
        <text>H2A histone</text>
      </annotation>
    </passage>
  </document>
  <document>
    <id>21150289</id>
    <infon key="BQ_FROM">PubMed</infon>
    <infon key="BQ_PIESCORE">0.4441</infon>
    <infon key="BQ_DONE">YES</infon>
    <infon key="BQ_CURATABLE">YES</infon>
    <passage>
      <infon key="type">title</infon>
      <offset>0</offset>
      <text>SUMO-, MAPK-, and resistance protein-signaling converge at transcription complexes that regulate plant innate immunity. </text>
    </passage>
    <passage>
      <infon key="type">abstract</infon>
      <offset>120</offset>
      <text>Upon pathogen perception plant innate immune receptors activate various signaling pathways that trigger host defenses. PAMP-triggered defense signaling requires mitogen-activated protein kinase (MAPK) pathways, which modulate the activity of transcription factors through phosphorylation. Here, we highlight that the same transcription factors are also targets for conjugation by SUMO (Small ubiquitin-like modifier). SUMO conjugation determines recruitment and activity of chromatin-modifying enzymes, and thereby indirectly controls gene expression. SUMO conjugation is essential to suppress defense signaling in non-infected plants. Resistance protein signaling and SUMO conjugation also converge at transcription complexes. For example, the TIR-NB-LRR protein SNC1 interacts with histone deacetylase HDA19 and the transcriptional co-repressor Topless-related 1; both are SUMO targets. We present a model in which SUMO conjugation can transform transcription activators into repressors, thereby preventing defense induction in the absence of a pathogen. </text>
      <annotation id="A1">
        <infon key="type">family</infon>
        <infon key="synonym">Small ubiquitin-like modifier</infon>
        <location offset="0" length="4"/>
        <location offset="500" length="4"/>
        <location offset="538" length="4"/>
        <location offset="672" length="4"/>
        <location offset="789" length="4"/>
        <location offset="995" length="4"/>
        <location offset="1037" length="4"/>
        <text>SUMO</text>
      </annotation>
      <annotation id="A2">
        <infon key="type">family</infon>
        <infon key="synonym">SUMO</infon>
        <location offset="506" length="29"/>
        <text>Small ubiquitin-like modifier</text>
      </annotation>
      <annotation id="A3">
        <infon key="type">Protein</infon>
        <infon key="UniProtKB">Q0WV90</infon>
        <location offset="967" length="17"/>
        <text>Topless-related 1</text>
      </annotation>
      <annotation id="A4">
        <infon key="type">Protein</infon>
        <infon key="UniProtKB">O22446</infon>
        <location offset="924" length="5"/>
        <text>HDA19</text>
      </annotation>
      <annotation id="A5">
        <infon key="type">family</infon>
        <infon key="synonym">MAPK</infon>
        <location offset="281" length="32"/>
        <text>mitogen-activated protein kinase</text>
      </annotation>
      <annotation id="A6">
        <infon key="type">family</infon>
        <infon key="synonym">mitogen-activated protein kinase</infon>
        <location offset="7" length="4"/>
        <location offset="315" length="4"/>
        <text>MAPK</text>
      </annotation>
      <annotation id="A7">
        <infon key="type">Protein</infon>
        <infon key="UniProtKB">O23530</infon>
        <location offset="884" length="4"/>
        <text>SNC1</text>
      </annotation>
    </passage>
  </document>
  <document>
    <id>11706177</id>
    <infon key="BQ_FROM">PubMed</infon>
    <infon key="BQ_PIESCORE">0.3729</infon>
    <infon key="BQ_DONE">YES</infon>
    <infon key="BQ_CURATABLE">YES</infon>
    <passage>
      <infon key="type">title</infon>
      <offset>0</offset>
      <text>Molecular characterization of two Arabidopsis Ire1 homologs, endoplasmic reticulum-located transmembrane protein kinases. </text>
    </passage>
    <passage>
      <infon key="type">abstract</infon>
      <offset>122</offset>
      <text>A major response of eukaryotic cells to the presence of unfolded proteins in the lumen of the endoplasmic reticulum (ER) is to activate genes that encode ER-located molecular chaperones, such as the binding protein. This response, called the unfolded protein response, requires the transduction of a signal from the ER to the nucleus. In yeast (Saccharomyces cerevisiae) and mammalian cells, an ER-located transmembrane receptor protein kinase/ribonuclease called Ire1, with a sensor domain in the lumen of the ER, is the first component of this pathway. Here, we report the cloning and derived amino acid sequences of AtIre1-1 and AtIre1-2, two Arabidopsis homologs of Ire1. The two proteins are located in the perinuclear ER (based on heterologous expression of fusions with green fluorescent protein). The expression patterns of the two genes (using beta-glucuronidase fusions) are nearly nonoverlapping. We also demonstrate functional complementation of the sensor domains of the two proteins in yeast and show that the Ire1-2 protein is capable of autotransphosphorylation. These and other findings are discussed in relation to the involvement of these genes in unfolded protein response signaling in plants. </text>
      <annotation id="A1">
        <infon key="type">Protein</infon>
        <infon key="species">yeast and animals</infon>
        <location offset="46" length="4"/>
        <location offset="586" length="4"/>
        <location offset="792" length="4"/>
        <text>Ire1</text>
      </annotation>
      <annotation id="A2">
        <infon key="type">Protein</infon>
        <infon key="UniProtKB">Q93VJ2</infon>
        <location offset="741" length="8"/>
        <text>AtIre1-1</text>
      </annotation>
      <annotation id="A3">
        <infon key="type">Protein</infon>
        <infon key="UniProtKB">Q9C5S2</infon>
        <location offset="754" length="8"/>
        <text>AtIre1-2</text>
      </annotation>
      <annotation id="A4">
        <infon key="type">Protein</infon>
        <infon key="UniProtKB">Q9C5S2</infon>
        <location offset="1146" length="6"/>
        <text>Ire1-2</text>
      </annotation>
    </passage>
  </document>
  <document>
    <id>15863096</id>
    <infon key="BQ_FROM">PubMed</infon>
    <infon key="BQ_PIESCORE">0.3698</infon>
    <infon key="BQ_DONE">YES</infon>
    <infon key="BQ_CURATABLE">YES</infon>
    <passage>
      <infon key="type">title</infon>
      <offset>0</offset>
      <text>The transient complex of poplar plastocyanin with cytochrome f: effects of ionic strength and pH. </text>
    </passage>
    <passage>
      <infon key="type">abstract</infon>
      <offset>98</offset>
      <text>The orientation of poplar plastocyanin in the complex with turnip cytochrome f has been determined by rigid-body calculations using restraints from paramagnetic NMR measurements. The results show that poplar plastocyanin interacts with cytochrome f with the hydrophobic patch of plastocyanin close to the heme region on cytochrome f and via electrostatic interactions between the charged patches on both proteins. Plastocyanin is tilted relative to the orientation reported for spinach plastocyanin, resulting in a longer distance between iron and copper (13.9 A). With increasing ionic strength, from 0.01 to 0.11 M, all observed chemical-shift changes decrease uniformly, supporting the idea that electrostatic forces contribute to complex formation. There is no indication for a rearrangement of the transient complex in this ionic strength range, contrary to what had been proposed earlier on the basis of kinetic data. By decreasing the pH from pH 7.7 to pH 5.5, the complex is destabilized. This may be attributed to the protonation of the conserved acidic patches or the copper ligand His87 in poplar plastocyanin, which are shown to have similar pK(a) values. The results are interpreted in a two-step model for complex formation. </text>
      <annotation id="A1">
        <infon key="type">Protein</infon>
        <infon key="UniProtKB">P36438</infon>
        <location offset="50" length="12"/>
        <location offset="164" length="12"/>
        <location offset="334" length="12"/>
        <location offset="418" length="12"/>
        <text>cytochrome f</text>
      </annotation>
      <annotation id="A2">
        <infon key="type">Protein</infon>
        <infon key="UniProtKB">P00299</infon>
        <infon key="comment">the accession number for the PDB structure helped to get the ID</infon>
        <location offset="124" length="12"/>
        <text>plastocyanin</text>
      </annotation>
      <annotation id="A3">
        <infon key="type">Protein</infon>
        <infon key="UniProtKB">P00289</infon>
        <location offset="584" length="12"/>
        <text>plastocyanin</text>
      </annotation>
      <annotation id="A4">
        <infon key="type">Protein</infon>
        <infon key="UniProtKB">P00299</infon>
        <location offset="512" length="12"/>
        <text>Plastocyanin</text>
      </annotation>
    </passage>
  </document>
  <document>
    <id>21203456</id>
    <infon key="BQ_FROM">PubMed</infon>
    <infon key="BQ_PIESCORE">0.3527</infon>
    <infon key="BQ_DONE">YES</infon>
    <infon key="BQ_CURATABLE">YES</infon>
    <passage>
      <infon key="type">title</infon>
      <offset>0</offset>
      <text>MAPK phosphatase AP2C3 induces ectopic proliferation of epidermal cells leading to stomata development in Arabidopsis. </text>
    </passage>
    <passage>
      <infon key="type">abstract</infon>
      <offset>119</offset>
      <text>In plant post-embryonic epidermis mitogen-activated protein kinase (MAPK) signaling promotes differentiation of pavement cells and inhibits initiation of stomata. Stomata are cells specialized to modulate gas exchange and water loss. Arabidopsis MAPKs MPK3 and MPK6 are at the core of the signaling cascade; however, it is not well understood how the activity of these pleiotropic MAPKs is constrained spatially so that pavement cell differentiation is promoted only outside the stomata lineage. Here we identified a PP2C-type phosphatase termed AP2C3 (Arabidopsis protein phosphatase 2C) that is expressed distinctively during stomata development as well as interacts and inactivates MPK3, MPK4 and MPK6. AP2C3 co-localizes with MAPKs within the nucleus and this localization depends on its N-terminal extension. We show that other closely related phosphatases AP2C2 and AP2C4 are also MAPK phosphatases acting on MPK6, but have a distinct expression pattern from AP2C3. In accordance with this, only AP2C3 ectopic expression is able to stimulate cell proliferation leading to excess stomata development. This function of AP2C3 relies on the domains required for MAPK docking and intracellular localization. Concomitantly, the constitutive and inducible AP2C3 expression deregulates E2F-RB pathway, promotes the abundance and activity of CDKA, as well as changes of CDKB1;1 forms. We suggest that AP2C3 downregulates the MAPK signaling activity to help maintain the balance between differentiation of stomata and pavement cells. </text>
      <annotation id="A1">
        <infon key="type">Protein</infon>
        <infon key="UniProtKB">P24100</infon>
        <location offset="1458" length="4"/>
        <text>CDKA</text>
      </annotation>
      <annotation id="A3">
        <infon key="type">Protein</infon>
        <infon key="UniProtKB">Q39023</infon>
        <location offset="371" length="4"/>
        <location offset="804" length="4"/>
        <text>MPK3</text>
      </annotation>
      <annotation id="A4">
        <infon key="type">Protein</infon>
        <infon key="UniProtKB">Q39024</infon>
        <location offset="810" length="4"/>
        <text>MPK4</text>
      </annotation>
      <annotation id="A5">
        <infon key="type">Protein</infon>
        <infon key="UniProtKB">Q39026</infon>
        <location offset="380" length="4"/>
        <location offset="819" length="4"/>
        <location offset="1034" length="4"/>
        <text>MPK6</text>
      </annotation>
      <annotation id="A6">
        <infon key="type">family</infon>
        <infon key="synonym">MAPK</infon>
        <location offset="153" length="32"/>
        <text>mitogen-activated protein kinase</text>
      </annotation>
      <annotation id="A7">
        <infon key="type">Protein</infon>
        <infon key="UniProtKB">P25859</infon>
        <location offset="1486" length="7"/>
        <text>CDKB1;1</text>
      </annotation>
      <annotation id="A8">
        <infon key="type">Protein</infon>
        <infon key="UniProtKB">F6LPR7</infon>
        <location offset="17" length="5"/>
        <location offset="665" length="5"/>
        <location offset="825" length="5"/>
        <location offset="1084" length="5"/>
        <location offset="1121" length="5"/>
        <location offset="1242" length="5"/>
        <location offset="1374" length="5"/>
        <location offset="1517" length="5"/>
        <text>AP2C3</text>
      </annotation>
      <annotation id="A9">
        <infon key="type">Protein</infon>
        <infon key="UniProtKB">F6LPR6</infon>
        <location offset="981" length="5"/>
        <text>AP2C2</text>
      </annotation>
      <annotation id="A10">
        <infon key="type">Protein</infon>
        <infon key="UniProtKB">Q9FXE4</infon>
        <location offset="991" length="5"/>
        <text>AP2C4</text>
      </annotation>
      <annotation id="A11">
        <infon key="type">family</infon>
        <location offset="1006" length="17"/>
        <text>MAPK phosphatases</text>
      </annotation>
      <annotation id="A12">
        <infon key="type">family</infon>
        <location offset="635" length="22"/>
        <text> PP2C-type phosphatase</text>
      </annotation>
    </passage>
  </document>
  <document>
    <id>21162722</id>
    <infon key="BQ_FROM">PubMed</infon>
    <infon key="BQ_PIESCORE">0.3218</infon>
    <infon key="BQ_DONE">YES</infon>
    <infon key="BQ_CURATABLE">YES</infon>
    <passage>
      <infon key="type">title</infon>
      <offset>0</offset>
      <text>Isolation and functional characterization of CE1 binding proteins. </text>
    </passage>
    <passage>
      <infon key="type">abstract</infon>
      <offset>67</offset>
      <text>BACKGROUND: Abscisic acid (ABA) is a plant hormone that controls seed germination, protective responses to various abiotic stresses and seed maturation. The ABA-dependent processes entail changes in gene expression. Numerous genes are regulated by ABA, and promoter analyses of the genes revealed that cis-elements sharing the ACGTGGC consensus sequence are ubiquitous among ABA-regulated gene promoters. The importance of the core sequence, which is generally known as ABA response element (ABRE), has been demonstrated by various experiments, and its cognate transcription factors known as ABFs/AREBs have been identified. Although necessary, ABRE alone is not sufficient, and another cis-element known as &quot;coupling element (CE)&quot; is required for full range ABA-regulation of gene expression. Several CEs are known. However, despite their importance, the cognate transcription factors mediating ABA response via CEs have not been reported to date. Here, we report the isolation of transcription factors that bind one of the coupling elements, CE1. RESULTS: To isolate CE1 binding proteins, we carried out yeast one-hybrid screens. Reporter genes containing a trimer of the CE1 element were prepared and introduced into a yeast strain. The yeast was transformed with library DNA that represents RNA isolated from ABA-treated Arabidopsis seedlings. From the screen of 3.6 million yeast transformants, we isolated 78 positive clones. Analysis of the clones revealed that a group of AP2/ERF domain proteins binds the CE1 element. We investigated their expression patterns and analyzed their overexpression lines to investigate the in vivo functions of the CE element binding factors (CEBFs). Here, we show that one of the CEBFs, AtERF13, confers ABA hypersensitivity in Arabidopsis, whereas two other CEBFs enhance sugar sensitivity. CONCLUSIONS: Our results indicate that a group of AP2/ERF superfamily proteins interacts with CE1. Several CEBFs are known to mediate defense or abiotic stress response, but the physiological functions of other CEBFs remain to be determined. Our in vivo functional analysis of several CEBFs suggests that they are likely to be involved in ABA and/or sugar response. Together with previous results reported by others, our current data raise an interesting possibility that the coupling element CE1 may function not only as an ABRE but also as an element mediating biotic and abiotic stress responses. </text>
      <annotation id="A1">
        <infon key="type">Protein</infon>
        <infon key="UniProtKB">Q8L9K1</infon>
        <location offset="1793" length="7"/>
        <text>AtERF13</text>
      </annotation>
      <annotation id="A2">
        <infon key="type">family</infon>
        <location offset="659" length="10"/>
        <text>ABFs/AREBs</text>
      </annotation>
      <annotation id="A3">
        <infon key="type">family</infon>
        <infon key="synonym">CEBFs</infon>
        <location offset="1720" length="26"/>
        <text>CE element binding factors</text>
      </annotation>
      <annotation id="A4">
        <infon key="type">family</infon>
        <location offset="1748" length="5"/>
        <location offset="1786" length="5"/>
        <location offset="1865" length="5"/>
        <location offset="2005" length="5"/>
        <location offset="2109" length="5"/>
        <location offset="2183" length="5"/>
        <text>CEBFs</text>
      </annotation>
    </passage>
  </document>
  <document>
    <id>21203492</id>
    <infon key="BQ_FROM">PubMed</infon>
    <infon key="BQ_PIESCORE">0.3037</infon>
    <infon key="BQ_DONE">YES</infon>
    <infon key="BQ_CURATABLE">YES</infon>
    <passage>
      <infon key="type">title</infon>
      <offset>0</offset>
      <text>MOS11: a new component in the mRNA export pathway. </text>
      <annotation id="A1">
        <infon key="type">Protein</infon>
        <infon key="UniProtKB">Q9LZ08</infon>
        <location offset="0" length="5"/>
        <location offset="520" length="5"/>
        <location offset="541" length="5"/>
        <location offset="715" length="5"/>
        <location offset="853" length="5"/>
        <location offset="897" length="5"/>
        <location offset="1047" length="5"/>
        <location offset="1069" length="5"/>
        <location offset="1245" length="5"/>
        <text>MOS11</text>
      </annotation>
    </passage>
    <passage>
      <infon key="type">abstract</infon>
      <offset>51</offset>
      <text>Nucleocytoplasmic trafficking is emerging as an important aspect of plant immunity. The three related pathways affecting plant immunity include Nuclear Localization Signal (NLS)-mediated nuclear protein import, Nuclear Export Signal (NES)-dependent nuclear protein export, and mRNA export relying on MOS3, a nucleoporin belonging to the Nup107-160 complex. Here we report the characterization, identification, and detailed analysis of Arabidopsis modifier of snc1, 11 (mos11). Mutations in MOS11 can partially suppress the dwarfism and enhanced disease resistance phenotypes of snc1, which carries a gain-of-function mutation in a TIR-NB-LRR type Resistance gene. MOS11 encodes a conserved eukaryotic protein with homology to the human RNA binding protein CIP29. Further functional analysis shows that MOS11 localizes to the nucleus and that the mos11 mutants accumulate more poly(A) mRNAs in the nucleus, likely resulting from reduced mRNA export activity. Epistasis analysis between mos3-1 and mos11-1 revealed that MOS11 probably functions in the same mRNA export pathway as MOS3, in a partially overlapping fashion, before the mRNA molecules pass through the nuclear pores. Taken together, MOS11 is identified as a new protein contributing to the transfer of mature mRNA from the nucleus to the cytosol. </text>
      <annotation id="A2">
        <infon key="type">Protein</infon>
        <infon key="UniProtKB">Q9LZ08</infon>
        <infon key="synonym">MOS11</infon>
        <location offset="498" length="20"/>
        <text>modifier of snc1, 11</text>
      </annotation>
      <annotation id="A3">
        <infon key="type">Protein</infon>
        <infon key="UniProtKB">P82979</infon>
        <location offset="807" length="5"/>
        <text>CIP29</text>
      </annotation>
      <annotation id="A4">
        <infon key="type">Protein</infon>
        <infon key="UniProtKB">Q8LLD0</infon>
        <location offset="351" length="4"/>
        <location offset="1036" length="4"/>
        <location offset="1129" length="4"/>
        <text>mos3</text>
      </annotation>
      <annotation id="A5">
        <infon key="type">complex</infon>
        <location offset="388" length="18"/>
        <text>Nup107-160 complex</text>
      </annotation>
    </passage>
  </document>
  <document>
    <id>21187379</id>
    <infon key="BQ_FROM">PubMed</infon>
    <infon key="BQ_PIESCORE">0.2747</infon>
    <infon key="BQ_DONE">YES</infon>
    <infon key="BQ_CURATABLE">YES</infon>
    <passage>
      <infon key="type">title</infon>
      <offset>0</offset>
      <text>Adaptin-like protein TPLATE and clathrin recruitment during plant somatic cytokinesis occurs via two distinct pathways. </text>
      <annotation id="A2">
        <infon key="type">Protein</infon>
        <infon key="UniProtKB">F4J8D3</infon>
        <location offset="21" length="6"/>
        <location offset="286" length="6"/>
        <location offset="548" length="6"/>
        <location offset="750" length="6"/>
        <location offset="1058" length="6"/>
        <text>TPLATE</text>
      </annotation>
    </passage>
    <passage>
      <infon key="type">abstract</infon>
      <offset>120</offset>
      <text>Plant cytokinesis deploys a transport system that centers cell plate-forming vesicles and fuses them to form a cell plate. Here we show that the adaptin-like protein TPLATE and clathrin light chain 2 (CLC2) are targeted to the expanding cell plate and to the equatorial subregion of the plasma membrane referred to as the cortical division zone (CDZ). Bimolecular fluorescence complementation and immunodetection indicates that TPLATE interacts with clathrin. Pharmacological tools as well as analysis of protein targeting in a mutant background affecting cell plate formation allowed to discriminate two recruitment pathways for TPLATE and CLC2. The cell plate recruitment pathway is dependent on phragmoplast microtubule organization and the formation and transport of secretory vesicles. The CDZ recruitment pathway, on the other hand, is activated at the end of cytokinesis and independent of trans-Golgi-derived vesicle trafficking. TPLATE and CLC2 do not accumulate at a narrow zone central of the CDZ. We have dubbed this subdomain the cortical division site and show that it corresponds precisely with the position where the cell plate merges with the parental wall. These data provide evidence that the plasma membrane is subject to localized endocytosis or membrane remodeling processes that are required for the fusion of the cell plate with a predefined region of the plasma membrane. </text>
      <annotation id="A1">
        <infon key="type">Protein</infon>
        <infon key="UniProtKB">O04209</infon>
        <infon key="synonym">clathrin light chain 2</infon>
        <location offset="321" length="4"/>
        <location offset="761" length="4"/>
        <location offset="1069" length="4"/>
        <text>CLC2</text>
      </annotation>
      <annotation id="A3">
        <infon key="type">complex</infon>
        <location offset="570" length="8"/>
        <text>clathrin</text>
      </annotation>
    </passage>
  </document>
  <document>
    <id>21139440</id>
    <infon key="BQ_FROM">PubMed</infon>
    <infon key="BQ_PIESCORE">0.2586</infon>
    <infon key="BQ_DONE">YES</infon>
    <infon key="BQ_CURATABLE">YES</infon>
    <passage>
      <infon key="type">title</infon>
      <offset>0</offset>
      <text>Illuminating COI1: a component of the Arabidopsis jasomonate receptor complex also interacts with ethylene signaling. </text>
      <annotation id="A1">
        <infon key="type">Protein</infon>
        <infon key="UniProtKB">O04197</infon>
        <infon key="synonym">coronatine insensitive1</infon>
        <location offset="13" length="4"/>
        <location offset="356" length="4"/>
        <location offset="679" length="4"/>
        <location offset="734" length="4"/>
        <location offset="946" length="4"/>
        <location offset="1267" length="4"/>
        <text>COI1</text>
      </annotation>
    </passage>
    <passage>
      <infon key="type">abstract</infon>
      <offset>118</offset>
      <text>A significant portion of developmental and environmental responses in plants is mediated through phytohormone signaling, often if not always integrated with outputs from other signals. We have recently shown that CORONATINE INSENSITIVE1 (COI1), a component of a jasmonate receptor complex, is involved in ethylene-induced root growth inhibition of Arabidopsis, in the light. This response is neither due to elevated levels of jasmonates in response to ethylene treatment nor dependent on the known jasmonate signal-transduction cascade, except that it requires COI1. Further, we have shown that the ethylene-induced COI1-mediated pathway functions in parallel with, and additively to, the conventional ethylene signaling pathway, and that the light requirement is primarily for long photoperiods. This unexpected interaction of COI1 with ethylene signaling has also been extended to other developmental processes including germination and fertility. This addendum summarizes the earlier findings with some new insights, and describes and speculates on the mechanisms by which these processes are regulated, in the context of the interaction between COI1 and ethylene signaling. </text>
      <annotation id="A2">
        <infon key="type">complex</infon>
        <infon key="misnomer">jasomonate receptor complex</infon>
        <location offset="380" length="26"/>
        <text>jasmonate receptor complex</text>
      </annotation>
    </passage>
  </document>
  <document>
    <id>17988226</id>
    <infon key="BQ_FROM">PubMed</infon>
    <infon key="BQ_PIESCORE">0.2554</infon>
    <infon key="BQ_DONE">YES</infon>
    <infon key="BQ_CURATABLE">YES</infon>
    <passage>
      <infon key="type">title</infon>
      <offset>0</offset>
      <text>Correct targeting of plant ARF GTPases relies on distinct protein domains. </text>
      <annotation id="A1">
        <infon key="type">family</infon>
        <infon key="comment">plant</infon>
        <infon key="synonym">ADP ribosylation factor (ARF) GTPase</infon>
        <location offset="27" length="11"/>
        <text>ARF GTPases</text>
      </annotation>
    </passage>
    <passage>
      <infon key="type">abstract</infon>
      <offset>75</offset>
      <text>Indispensable membrane trafficking events depend on the activity of conserved small guanosine triphosphatases (GTPases), anchored to individual organelle membranes. In plant cells, it is currently unknown how these proteins reach their correct target membranes and interact with their effectors. To address these important biological questions, we studied two members of the ADP ribosylation factor (ARF) GTPase family, ARF1 and ARFB, which are membrane anchored through the same N-terminal myristoyl group but to different target membranes. Specifically, we investigated how ARF1 is targeted to the Golgi and post-Golgi structures, whereas ARFB accumulates at the plasma membrane. While the subcellular localization of ARFB appears to depend on multiple domains including the C-terminal half of the GTPase, the correct targeting of ARF1 is dependent on two domains: an N-terminal ARF1 domain that is necessary for the targeting of the GTPase to membranes and a core domain carrying a conserved MxxE motif that influences the relative distribution of ARF1 between the Golgi and post-Golgi compartments. We also established that the N-terminal ARF1 domain alone was insufficient to maintain an interaction with membranes and that correct targeting is a protein-specific property that depends on the status of the GTP switch. Finally, an ARF1-ARFB chimera containing only the first 18 amino acids from ARF1 was shown to compete with ARF1 membrane binding loci. Although this chimera exhibited GTPase activity in vitro, it was unable to recruit coatomer, a known ARF1 effector, onto Golgi membranes. Our results suggest that the targeting of ARF GTPases to the correct membranes may not only depend on interactions with effectors but also relies on distinct protein domains and further binding partners on the Golgi surface. </text>
      <annotation id="A2">
        <infon key="type">Protein</infon>
        <infon key="UniProtKB">P36397</infon>
        <location offset="495" length="4"/>
        <location offset="651" length="4"/>
        <location offset="908" length="4"/>
        <location offset="956" length="4"/>
        <location offset="1126" length="4"/>
        <location offset="1218" length="4"/>
        <location offset="1411" length="4"/>
        <location offset="1475" length="4"/>
        <location offset="1506" length="4"/>
        <location offset="1635" length="4"/>
        <text>ARF1</text>
      </annotation>
      <annotation id="A3">
        <infon key="type">Protein</infon>
        <infon key="UniProtKB">Q9SHU5</infon>
        <location offset="504" length="4"/>
        <location offset="716" length="4"/>
        <location offset="795" length="4"/>
        <location offset="1416" length="4"/>
        <text>ARFB</text>
      </annotation>
    </passage>
  </document>
  <document>
    <id>21143674</id>
    <infon key="BQ_FROM">PubMed</infon>
    <infon key="BQ_PIESCORE">0.2326</infon>
    <infon key="BQ_DONE">YES</infon>
    <infon key="BQ_CURATABLE">YES</infon>
    <passage>
      <infon key="type">title</infon>
      <offset>0</offset>
      <text>Arabidopsis Qa-SNARE SYP2 proteins localized to different subcellular regions function redundantly in vacuolar protein sorting and plant development. </text>
      <annotation id="A1">
        <infon key="type">family</infon>
        <location offset="21" length="4"/>
        <location offset="150" length="4"/>
        <location offset="583" length="4"/>
        <location offset="655" length="4"/>
        <location offset="1729" length="4"/>
        <text>SYP2</text>
      </annotation>
    </passage>
    <passage>
      <infon key="type">abstract</infon>
      <offset>150</offset>
      <text>SYP2 proteins are a sub-family of Qa-SNAREs (soluble N-ethylmaleimide-sensitive factor attachment protein receptors) that may be responsible for protein trafficking between pre-vacuolar compartments (PVC) and vacuoles. Arabidopsis thaliana SYP22/VAM3/SGR3 and SYP21/PEP12 proteins function independently, but are both reported to be essential for male gametophytic viability. Here, we systematically examined the redundancy of three SYP2 paralogs (i.e. SYP21, 22 and 23) using a Col-0 ecotype harboring a SYP2 paralog (SYP23/PLP) that lacked a transmembrane domain. Surprisingly, no visible phenotypes were observed, even in the double knockout syp21/pep12 syp23/plp. Deficiency of either SYP21/PEP12 or SYP23/PLP in the syp22 background resulted in a defect in vacuolar protein sorting, characterized by abnormal accumulation of protein precursors in seeds. SYP21/PEP12 knockdown enhanced the syp22 phenotype (i.e. semi-dwarfism, poor leaf vein development and abnormal development of myrosin cells), and additional knockout of SYP23/PLP further aggravated the phenotype. A GFP-SYP23/PLP fusion localized to the cytosol, but not to the PVC or vacuolar membrane, where SYP21/PEP12 or SYP22/VAM3, respectively, were localized. Immunoprecipitation analysis showed that SYP23/PLP interacted with the vacuolar Qb- and Qc-SNAREs, VTI11 and SYP5, respectively, suggesting that SYP23/PLP is able to form a SNARE complex anchoring the membrane. Unexpectedly, we found that expression of multiple copies of a genomic fragment of SYP23/PLP suppressed the abnormal syp22-3 phenotype. Thus, SYP2 proteins, including cytosolic SYP23/PLP, appear to function redundantly in vacuolar trafficking and plant development. </text>
      <annotation id="A2">
        <infon key="type">Protein</infon>
        <infon key="UniProtKB">P93654</infon>
        <infon key="synonym">VAM3</infon>
        <location offset="390" length="5"/>
        <location offset="871" length="5"/>
        <location offset="1044" length="5"/>
        <location offset="1334" length="5"/>
        <location offset="1704" length="5"/>
        <text>SYP22</text>
      </annotation>
      <annotation id="A3">
        <infon key="type">Protein</infon>
        <infon key="UniProtKB">Q39233</infon>
        <infon key="synonym">PEP12</infon>
        <location offset="410" length="5"/>
        <location offset="603" length="5"/>
        <location offset="795" length="5"/>
        <location offset="839" length="5"/>
        <location offset="1009" length="5"/>
        <location offset="1319" length="5"/>
        <text>SYP21</text>
      </annotation>
      <annotation id="A4">
        <infon key="type">Protein</infon>
        <infon key="UniProtKB">O04378</infon>
        <infon key="synonym">PLP</infon>
        <location offset="669" length="5"/>
        <location offset="807" length="5"/>
        <location offset="854" length="5"/>
        <location offset="1179" length="5"/>
        <location offset="1229" length="5"/>
        <location offset="1417" length="5"/>
        <location offset="1521" length="5"/>
        <location offset="1670" length="5"/>
        <location offset="1764" length="5"/>
        <text>SYP23</text>
      </annotation>
      <annotation id="A5">
        <infon key="type">Protein</infon>
        <infon key="UniProtKB">Q9SEL6</infon>
        <location offset="1475" length="5"/>
        <text>VTI11</text>
      </annotation>
      <annotation id="A6">
        <infon key="type">Protein</infon>
        <infon key="Note">could not find entry</infon>
        <location offset="1485" length="4"/>
        <text>SYP5</text>
      </annotation>
      <annotation id="A7">
        <infon key="type">Protein</infon>
        <infon key="UniProtKB">P93654</infon>
        <infon key="full name">SYP22</infon>
        <location offset="610" length="2"/>
        <text>22</text>
      </annotation>
      <annotation id="A8">
        <infon key="type">Protein</infon>
        <infon key="UniProtKB">O04378</infon>
        <infon key="full name">SYP23</infon>
        <location offset="617" length="2"/>
        <text>23</text>
      </annotation>
      <annotation id="A9">
        <infon key="type">Protein</infon>
        <infon key="UniProtKB">P42212</infon>
        <location offset="1225" length="3"/>
        <text>GFP</text>
      </annotation>
      <annotation id="A10">
        <infon key="type">Protein</infon>
        <infon key="UniProtKB">O04378</infon>
        <infon key="synonym">SYP23</infon>
        <location offset="675" length="3"/>
        <location offset="813" length="3"/>
        <location offset="860" length="3"/>
        <location offset="1185" length="3"/>
        <location offset="1235" length="3"/>
        <location offset="1423" length="3"/>
        <location offset="1527" length="3"/>
        <location offset="1676" length="3"/>
        <location offset="1770" length="3"/>
        <text>PLP</text>
      </annotation>
      <annotation id="A11">
        <infon key="type">Protein</infon>
        <infon key="UniProtKB">Q39233</infon>
        <infon key="synonym">SYP21</infon>
        <location offset="416" length="5"/>
        <location offset="801" length="5"/>
        <location offset="845" length="5"/>
        <location offset="1015" length="5"/>
        <location offset="1325" length="5"/>
        <text>PEP12</text>
      </annotation>
      <annotation id="A12">
        <infon key="type">Protein</infon>
        <infon key="UniProtKB">P93654</infon>
        <infon key="synonym">SYP22</infon>
        <location offset="396" length="4"/>
        <location offset="1340" length="4"/>
        <text>VAM3</text>
      </annotation>
      <annotation id="A13">
        <infon key="type">Protein</infon>
        <infon key="full name">SYP23</infon>
        <location offset="1710" length="1"/>
        <text>3</text>
      </annotation>
    </passage>
  </document>
  <document>
    <id>15843967</id>
    <infon key="BQ_FROM">PubMed</infon>
    <infon key="BQ_PIESCORE">0.2317</infon>
    <infon key="BQ_DONE">YES</infon>
    <infon key="BQ_CURATABLE">YES</infon>
    <passage>
      <infon key="type">title</infon>
      <offset>0</offset>
      <text>Transgenic expression of the von Willebrand A domain of the BONZAI 1/COPINE 1 protein triggers a lesion-mimic phenotype in Arabidopsis. </text>
    </passage>
    <passage>
      <infon key="type">abstract</infon>
      <offset>136</offset>
      <text>The copines are a newly identified, widely distributed class of Ca(2+)-dependent, phospholipid-binding proteins that may be involved in cellular signaling. The copines have a characteristic domain structure: two C2 domains in the N-terminal region and a von Willebrand A (VWA) domain in the C-terminal region. Studies suggest that copines interact with target protein(s) via their VWA domain and recruit the proteins to a membrane location through the activity of the C2 domains. Arabidopsis thaliana (L.) Heynh. plants with loss-of-function mutations in the BONZAI 1/COPINE 1 (BON1/CPN1) gene display aberrant regulation of defense responses, including development of a lesion-mimic phenotype, an accelerated hypersensitive response, and increased resistance to a bacterial and an oomycetous pathogen. The phenotype of mutants in BON1/CPN1 is both humidity- and temperature-sensitive. In this study, we generated transgenic plants expressing either the VWA or the C2 portions of BON1/CPN1 in the wild-type Columbia-0 (Col-0) genetic background. Transgenic plants expressing the BON1/CPN1 C2 domain portion appeared like wild-type plants. However, transgenic plants expressing the BON1/CPN1 VWA domain exhibited a lesion-mimic phenotype that partially phenocopied bon1/cpn1 mutant plants. Our data suggest that BON1/CPN1 VWA domain fragments may interfere with the function of the full-length endogenous BON1/CPN1 protein, possibly by competing with the full-length BON1/CPN1 protein for association with target proteins normally bound to the full-length BON1/CPN1 protein. </text>
      <annotation id="A1">
        <infon key="type">Protein</infon>
        <infon key="UniProtKB">Q941L3</infon>
        <infon key="synonym">Bonzai 1, COPINE 1, CPN1</infon>
        <location offset="714" length="4"/>
        <location offset="967" length="4"/>
        <location offset="1116" length="4"/>
        <location offset="1215" length="4"/>
        <location offset="1317" length="4"/>
        <location offset="1400" length="4"/>
        <location offset="1447" length="4"/>
        <location offset="1540" length="4"/>
        <location offset="1602" length="4"/>
        <location offset="1691" length="4"/>
        <text>BON1</text>
      </annotation>
      <annotation id="A2">
        <infon key="type">Protein</infon>
        <infon key="UniProtKB">Q941L3</infon>
        <infon key="synonym">Bonzai 1, COPINE 1, CPN1</infon>
        <location offset="719" length="4"/>
        <location offset="972" length="4"/>
        <location offset="1121" length="4"/>
        <location offset="1220" length="4"/>
        <location offset="1322" length="4"/>
        <location offset="1405" length="4"/>
        <location offset="1452" length="4"/>
        <location offset="1545" length="4"/>
        <location offset="1607" length="4"/>
        <location offset="1696" length="4"/>
        <text>CPN1</text>
      </annotation>
    </passage>
  </document>
  <document>
    <id>17018034</id>
    <infon key="BQ_FROM">PubMed</infon>
    <infon key="BQ_PIESCORE">0.1421</infon>
    <infon key="BQ_DONE">YES</infon>
    <infon key="BQ_CURATABLE">YES</infon>
    <passage>
      <infon key="type">title</infon>
      <offset>0</offset>
      <text>The C2 domain protein BAP1 negatively regulates defense responses in Arabidopsis. </text>
      <annotation id="A1">
        <infon key="type">Protein</infon>
        <infon key="UniProtKB">Q941L2</infon>
        <location offset="22" length="4"/>
        <location offset="98" length="4"/>
        <location offset="177" length="4"/>
        <location offset="331" length="4"/>
        <location offset="431" length="4"/>
        <location offset="626" length="4"/>
        <location offset="777" length="4"/>
        <location offset="807" length="4"/>
        <location offset="909" length="4"/>
        <location offset="958" length="4"/>
        <text>BAP1</text>
      </annotation>
    </passage>
    <passage>
      <infon key="type">abstract</infon>
      <offset>82</offset>
      <text>The Arabidopsis BAP1 gene encodes a small protein with a C2-like domain. Here we show that the BAP1 protein is capable of binding to phospholipids in a calcium-dependent manner and is associated with membranes in vivo. We identify multiple roles of BAP1 in negatively regulating defense responses and cell death in Arabidopsis thaliana. The loss of BAP1 function confers an enhanced disease resistance to virulent bacterial and oomycete pathogens. The enhanced resistance is mediated by salicylic acid, PAD4 and a disease resistance gene SNC1. BAP1 is also involved in the control of cell death, which is suggested by an altered hypersensitive response to an avirulent bacterial pathogen in the bap1 loss-of-function mutant. BAP1 overexpression leads to an enhanced susceptibility to a virulent oomycete, suggesting a role for BAP1 in basal defense response. Furthermore, the BAP1 protein probably functions together with an evolutionarily conserved C2 domain protein BON1/CPN1 to negatively regulate defense responses in plants. </text>
      <annotation id="A2">
        <infon key="type">Protein</infon>
        <infon key="UniProtKB">Q941L3</infon>
        <infon key="synonym">CPN1</infon>
        <location offset="1050" length="4"/>
        <text>BON1</text>
      </annotation>
      <annotation id="A3">
        <infon key="type">Protein</infon>
        <infon key="UniProtKB">Q941L3</infon>
        <infon key="synonym">BON1</infon>
        <location offset="1055" length="4"/>
        <text>CPN1</text>
      </annotation>
      <annotation id="A4">
        <infon key="type">Protein</infon>
        <infon key="UniProtKB">Q9S745</infon>
        <location offset="585" length="4"/>
        <text>PAD4</text>
      </annotation>
      <annotation id="A5">
        <infon key="type">Protein</infon>
        <infon key="UniProtKB">O23530</infon>
        <location offset="620" length="4"/>
        <text>SNC1</text>
      </annotation>
    </passage>
  </document>
  <document>
    <id>21139205</id>
    <infon key="BQ_FROM">PubMed</infon>
    <infon key="BQ_PIESCORE">0.1173</infon>
    <infon key="BQ_DONE">YES</infon>
    <infon key="BQ_CURATABLE">YES</infon>
    <passage>
      <infon key="type">title</infon>
      <offset>0</offset>
      <text>Crystallization and preliminary crystallographic analysis of a calcineurin B-like protein 1 (CBL1) mutant from Ammopiptanthus mongolicus. </text>
      <annotation id="A1">
        <infon key="type">Protein</infon>
        <infon key="species">plants</infon>
        <location offset="138" length="28"/>
        <text>calcineurin B-like protein 1</text>
      </annotation>
      <annotation id="A5">
        <infon key="type">Protein</infon>
        <infon key="UniProtKB">Q5EE13</infon>
        <infon key="synonym">Calcineurin B-like protein 1</infon>
        <location offset="93" length="4"/>
        <text>CBL1</text>
      </annotation>
      <annotation id="A7">
        <infon key="type">Protein</infon>
        <infon key="UniProtKB">Q5EE13</infon>
        <infon key="synonym">CBL1</infon>
        <location offset="63" length="28"/>
        <text>calcineurin B-like protein 1</text>
      </annotation>
    </passage>
    <passage>
      <infon key="type">abstract</infon>
      <offset>138</offset>
      <text>Calcineurin B-like protein 1 (CBL1) is a calcium sensor in plants. It transmits the calcium signal through the downstream protein CBL-interacting protein kinase (CIPK). CBL1 and CIPK play crucial roles in the response to environmental stresses such as low K+, osmotic shock, high salt, cold and drought. Recombinant CBL1 from Ammopiptanthus mongolicus (AmCBL1) was overexpressed, purified and crystallized. However, the crystal did not diffract well. A mutant prepared using the surface-entropy method and crystallized using the hanging-drop method at 298 K with PEG 2000 MME as a precipitant diffracted to 2.90 Å resolution. The crystal belonged to space group P2(1)2(1)2, with unit-cell parameters a=99.87, b=114.42, c=63.80 Å, α=β=γ=90.00° and three molecules per asymmetric unit. </text>
      <annotation id="A3">
        <infon key="type">Protein</infon>
        <infon key="UniProtKB">Q5EE13</infon>
        <location offset="491" length="6"/>
        <text>AmCBL1</text>
      </annotation>
      <annotation id="A4">
        <infon key="type">Protein</infon>
        <infon key="species">plants</infon>
        <infon key="synonym">Calcineurin B-like protein 1</infon>
        <location offset="168" length="4"/>
        <location offset="307" length="4"/>
        <text>CBL1</text>
      </annotation>
      <annotation id="A6">
        <infon key="type">Protein</infon>
        <infon key="UniProtKB">Q5EE13</infon>
        <infon key="synonym">Calcineurin B-like protein 1</infon>
        <location offset="454" length="4"/>
        <text>CBL1</text>
      </annotation>
      <annotation id="A8">
        <infon key="type">family</infon>
        <infon key="synonym">CBL-interacting protein kinase</infon>
        <infon key="species">plants</infon>
        <location offset="300" length="4"/>
        <text>CIPK</text>
      </annotation>
      <annotation id="A9">
        <infon key="type">family</infon>
        <infon key="synonym">CIPK</infon>
        <infon key="species">plants</infon>
        <location offset="268" length="30"/>
        <text>CBL-interacting protein kinase</text>
      </annotation>
      <annotation id="A10">
        <infon key="type">family</infon>
        <infon key="species">plants</infon>
        <infon key="synonym">CBL-interacting protein kinase</infon>
        <location offset="316" length="4"/>
        <text>CIPK</text>
      </annotation>
    </passage>
  </document>
  <document>
    <id>18667726</id>
    <infon key="BQ_FROM">PubMed</infon>
    <infon key="BQ_PIESCORE">0.111</infon>
    <infon key="BQ_DONE">YES</infon>
    <infon key="BQ_CURATABLE">YES</infon>
    <passage>
      <infon key="type">title</infon>
      <offset>0</offset>
      <text>Arabidopsis SOMATIC EMBRYOGENESIS RECEPTOR KINASE proteins serve brassinosteroid-dependent and -independent signaling pathways. </text>
    </passage>
    <passage>
      <infon key="type">abstract</infon>
      <offset>128</offset>
      <text>The Arabidopsis (Arabidopsis thaliana) SOMATIC EMBRYOGENESIS RECEPTOR KINASE (SERK) genes belong to a small family of five plant receptor kinases that are involved in at least five different signaling pathways. One member of this family, BRASSINOSTEROID INSENSITIVE1 (BRI1)-ASSOCIATED KINASE1 (BAK1), also known as SERK3, is the coreceptor of the brassinolide (BR)-perceiving receptor BRI1, a function that is BR dependent and partially redundant with SERK1. BAK1 (SERK3) alone controls plant innate immunity, is also the coreceptor of the flagellin receptor FLS2, and, together with SERK4, can mediate cell death control, all three in a BR-independent fashion. SERK1 and SERK2 are essential for male microsporogenesis, again independent from BR. SERK5 does not appear to have any function under the conditions tested. Here, we show that the different SERK members are only redundant in pairs, whereas higher order mutant combinations only show additive phenotypes. Surprisingly, SERK members that are redundant within one are not redundant in another pathway. We also show that this evolution of functional pairs occurred by a change in protein function and not by differences in spatial expression. We propose that, in plants, closely related receptor kinases have a minimal homo- or heterodimeric configuration to achieve specificity. </text>
      <annotation id="A1">
        <infon key="type">Protein</infon>
        <infon key="UniProtKB">O22476</infon>
        <location offset="513" length="4"/>
        <text>BRI1</text>
      </annotation>
      <annotation id="A2">
        <infon key="type">Protein</infon>
        <infon key="UniProtKB">Q9FL28</infon>
        <location offset="687" length="4"/>
        <text>FLS2</text>
      </annotation>
      <annotation id="A3">
        <infon key="type">Protein</infon>
        <infon key="UniProtKB">Q94AG2</infon>
        <location offset="580" length="5"/>
        <location offset="790" length="5"/>
        <text>SERK1</text>
      </annotation>
      <annotation id="A4">
        <infon key="type">Protein</infon>
        <infon key="UniProtKB">Q9XIC7</infon>
        <location offset="800" length="5"/>
        <text>SERK2</text>
      </annotation>
      <annotation id="A5">
        <infon key="type">Protein</infon>
        <infon key="UniProtKB">Q94F62</infon>
        <infon key="synonym">BAK1</infon>
        <location offset="443" length="5"/>
        <location offset="593" length="5"/>
        <text>SERK3</text>
      </annotation>
      <annotation id="A6">
        <infon key="type">Protein</infon>
        <infon key="UniProtKB">Q9SKG5</infon>
        <location offset="712" length="5"/>
        <text>SERK4</text>
      </annotation>
      <annotation id="A7">
        <infon key="type">Protein</infon>
        <infon key="UniProtKB">Q8LPS5</infon>
        <location offset="875" length="5"/>
        <text>SERK5</text>
      </annotation>
      <annotation id="A8">
        <infon key="type">family</infon>
        <infon key="synonym">SERK</infon>
        <location offset="12" length="37"/>
        <location offset="167" length="37"/>
        <text>SOMATIC EMBRYOGENESIS RECEPTOR KINASE</text>
      </annotation>
    </passage>
  </document>
  <document>
    <id>21143673</id>
    <infon key="BQ_FROM">PubMed</infon>
    <infon key="BQ_PIESCORE">0.0841</infon>
    <infon key="BQ_DONE">YES</infon>
    <infon key="BQ_CURATABLE">YES</infon>
    <passage>
      <infon key="type">title</infon>
      <offset>0</offset>
      <text>Transcriptional reprogramming regulated by WRKY18 and WRKY40 facilitates powdery mildew infection of Arabidopsis. </text>
      <annotation id="A1">
        <infon key="type">complex</infon>
        <infon key="UniProtKB">Q9C5T4</infon>
        <location offset="43" length="6"/>
        <location offset="173" length="6"/>
        <location offset="433" length="6"/>
        <location offset="639" length="6"/>
        <location offset="749" length="6"/>
        <location offset="789" length="6"/>
        <location offset="969" length="6"/>
        <location offset="1371" length="6"/>
        <text>WRKY18</text>
      </annotation>
      <annotation id="A2">
        <infon key="type">Protein</infon>
        <infon key="UniProtKB">Q9SAH7</infon>
        <location offset="54" length="6"/>
        <location offset="184" length="6"/>
        <location offset="1127" length="6"/>
        <text>WRKY40</text>
      </annotation>
    </passage>
    <passage>
      <infon key="type">abstract</infon>
      <offset>114</offset>
      <text>The two closely related Arabidopsis transcription factors, WRKY18 and WRKY40, play a major and partly redundant role in PAMP-triggered basal defense. We monitored the transcriptional reprogramming induced by the powdery mildew fungus, Golovinomyces orontii, during early stages of infection with respect to the role of WRKY18/40. Expression of &gt;1300 Arabidopsis genes was differentially altered already 8 hours post infection (hpi), indicating rapid pre-penetration signaling between the pathogen and the host. We found that WRKY18/40 negatively affects pre-invasion host defenses and deduced a subset of genes that appear to be under WRKY18/40 control. A mutant lacking the WRKY18/40 repressors executes pathogen-dependent but exaggerated expression of some defense genes leading, for example, to strongly elevated levels of camalexin. This implies that WRKY18/40 act in a feedback repression system controlling basal defense. Moreover, using chromatin immunoprecipitation (ChIP), direct in vivo interactions of WRKY40 to promoter regions containing W box elements of the regulatory gene EDS1, the AP2-type transcription factor gene RRTF1 and to JAZ8, a member of the JA-signaling repressor gene family were demonstrated. Our data support a model in which WRKY18/40 negatively modulate the expression of positive regulators of defense such as CYP71A13, EDS1 and PAD4, but positively modulate the expression of some key JA-signaling genes by partly suppressing the expression of JAZ repressors. </text>
      <annotation id="A3">
        <infon key="type">Protein</infon>
        <infon key="UniProtKB">Q9SAH7</infon>
        <infon key="full name">WRKY40</infon>
        <location offset="646" length="3"/>
        <location offset="756" length="3"/>
        <location offset="796" length="3"/>
        <location offset="976" length="3"/>
        <location offset="1378" length="3"/>
        <text>40 </text>
      </annotation>
      <annotation id="A4">
        <infon key="type">Protein</infon>
        <infon key="UniProtKB">B9DFM5</infon>
        <location offset="1203" length="4"/>
        <location offset="1468" length="4"/>
        <text>EDS1</text>
      </annotation>
      <annotation id="A5">
        <infon key="type">Protein</infon>
        <infon key="UniProtKB">Q9S745</infon>
        <location offset="1477" length="4"/>
        <text>PAD4</text>
      </annotation>
      <annotation id="A6">
        <infon key="type">Protein</infon>
        <infon key="UniProtKB">O49342</infon>
        <location offset="1458" length="8"/>
        <text>CYP71A13</text>
      </annotation>
      <annotation id="A7">
        <infon key="type">Protein</infon>
        <infon key="UniProtKB">Q9SZ06</infon>
        <location offset="1248" length="5"/>
        <text>RRTF1</text>
      </annotation>
      <annotation id="A8">
        <infon key="type">Protein</infon>
        <infon key="UniProtKB">Q8LBM2</infon>
        <location offset="1261" length="4"/>
        <text>JAZ8</text>
      </annotation>
      <annotation id="A9">
        <infon key="type">Protein</infon>
        <infon key="UniProtKB">Q9SAH7</infon>
        <infon key="full name">WRKY40</infon>
        <location offset="440" length="2"/>
        <text>40</text>
      </annotation>
    </passage>
  </document>
  <document>
    <id>11148284</id>
    <infon key="BQ_FROM">PubMed</infon>
    <infon key="BQ_PIESCORE">0.0778</infon>
    <infon key="BQ_DONE">YES</infon>
    <infon key="BQ_CURATABLE">YES</infon>
    <passage>
      <infon key="type">title</infon>
      <offset>0</offset>
      <text>Mutations in the FIE and MEA genes that encode interacting polycomb proteins cause parent-of-origin effects on seed development by distinct mechanisms. </text>
      <annotation id="A1">
        <infon key="type">Protein</infon>
        <infon key="synonym">fertilization-independent endosperm</infon>
        <infon key="UniProtKB">Q9LT47</infon>
        <location offset="17" length="3"/>
        <location offset="467" length="3"/>
        <location offset="630" length="3"/>
        <location offset="703" length="3"/>
        <location offset="892" length="3"/>
        <location offset="1124" length="3"/>
        <location offset="1317" length="3"/>
        <location offset="1542" length="3"/>
        <text>fie</text>
      </annotation>
      <annotation id="A3">
        <infon key="type">Protein</infon>
        <infon key="UniProtKB">O65312</infon>
        <infon key="synonym">medea</infon>
        <location offset="25" length="3"/>
        <location offset="483" length="3"/>
        <location offset="637" length="3"/>
        <location offset="711" length="3"/>
        <location offset="900" length="3"/>
        <location offset="1132" length="3"/>
        <location offset="1325" length="3"/>
        <location offset="1550" length="3"/>
        <text>MEA</text>
      </annotation>
    </passage>
    <passage>
      <infon key="type">abstract</infon>
      <offset>152</offset>
      <text>In flowering plants, two cells are fertilized in the haploid female gametophyte. Egg and sperm nuclei fuse to form the embryo. A second sperm nucleus fuses with the central cell nucleus, which replicates to generate the endosperm, a tissue that supports embryo development. The FERTILIZATION-INDEPENDENT ENDOSPERM (FIE) and MEDEA (MEA) genes encode WD and SET domain polycomb proteins, respectively. In the absence of fertilization, a female gametophyte with a loss-of-function fie or mea allele initiates endosperm development without fertilization. fie and mea mutations also cause parent-of-origin effects, in which the wild-type maternal allele is essential and the paternal allele is dispensable for seed viability. Here, we show that FIE and MEA polycomb proteins interact physically, suggesting that the molecular partnership of WD and SET domain polycomb proteins has been conserved during the evolution of flowering plants. The overlapping expression patterns of FIE and MEA are consistent with their suppression of gene transcription and endosperm development in the central cell as well as their control of seed development after fertilization. Although FIE and MEA interact, differences in maternal versus paternal patterns of expression, as well as the effect of a recessive mutation in the DECREASE IN DNA METHYLATION1 (DDM1) gene on mutant allele transmission, indicate that fie and mea mutations cause parent-of-origin effects on seed development by distinct mechanisms. </text>
      <annotation id="A2">
        <infon key="type">Protein</infon>
        <infon key="synonym">FIE</infon>
        <infon key="UniProtKB">Q9LT47</infon>
        <location offset="430" length="35"/>
        <text>FERTILIZATION-INDEPENDENT ENDOSPERM</text>
      </annotation>
      <annotation id="A4">
        <infon key="type">Protein</infon>
        <infon key="UniProtKB">Q9XFH4</infon>
        <infon key="synonym">DDM1</infon>
        <location offset="1456" length="28"/>
        <text>DECREASE IN DNA METHYLATION1</text>
      </annotation>
    </passage>
  </document>
  <document>
    <id>11128998</id>
    <infon key="BQ_FROM">PubMed</infon>
    <infon key="BQ_PIESCORE">0.073</infon>
    <infon key="BQ_DONE">YES</infon>
    <infon key="BQ_CURATABLE">YES</infon>
    <passage>
      <infon key="type">title</infon>
      <offset>0</offset>
      <text>Homology predicted structure and functional interaction of ferredoxin from the eukaryotic alga Chlamydomonas reinhardtii with nitrite reductase and glutamate synthase. </text>
    </passage>
    <passage>
      <infon key="type">abstract</infon>
      <offset>168</offset>
      <text>Ferredoxin (Fd) from Chlamydomonas reinhardtii is composed of 94 amino-acid residues and a [2Fe-2S] cluster. The homology modelling technique has been used to predict the tertiary structure of C. reinhardtii Fd. The overall structure shows the typical fifth-stranded beta-grasp plus two additional beta-sheets and three alpha-helices. Site-directed mutagenesis of recombinant Fd has allowed us to obtain four point mutants and one double mutant--all mutations being located in the short alpha-helix at the carboxy-terminal segment as well as a triple mutant affected on helix alpha1. Crosslinking studies and measurement of enzymatic activities reveal that the residues changed are critical for the interaction of Fd with glutamate synthase (GOGAT) and nitrite reductase (NiR). Potentiometric analyses of the Fd mutants show that the replacement of glutamate in position 91 drastically changes the redox potential value (70 mV), thereby suggesting that such a glutamate can modulate the reactivity of Fd towards its reaction partners. According to results herein presented, the reported mutations modify the electrostatic interactions within the complex formed between Fd and GOGAT or NiR. </text>
      <annotation id="A1">
        <infon key="type">Protein</infon>
        <infon key="synonym">glutamate synthase</infon>
        <location offset="910" length="5"/>
        <location offset="1344" length="5"/>
        <text>GOGAT</text>
      </annotation>
      <annotation id="A2">
        <infon key="type">Protein</infon>
        <infon key="UniProtKB">A8J4P1</infon>
        <infon key="synonym">nitrate reductase</infon>
        <location offset="940" length="3"/>
        <location offset="1353" length="3"/>
        <text>NiR</text>
      </annotation>
      <annotation id="A3">
        <infon key="type">Protein</infon>
        <infon key="UniProtKB">P07839</infon>
        <infon key="synonym">Fd</infon>
        <location offset="59" length="10"/>
        <location offset="168" length="10"/>
        <text>Ferredoxin</text>
      </annotation>
    </passage>
  </document>
  <document>
    <id>12509505</id>
    <infon key="BQ_FROM">PubMed</infon>
    <infon key="BQ_PIESCORE">0.0525</infon>
    <infon key="BQ_DONE">YES</infon>
    <infon key="BQ_CURATABLE">YES</infon>
    <passage>
      <infon key="type">title</infon>
      <offset>0</offset>
      <text>Canonical histidine kinase activity of the transmitter domain of the ETR1 ethylene receptor from Arabidopsis is not required for signal transmission. </text>
      <annotation id="A2">
        <infon key="type">Protein</infon>
        <infon key="UniProtKB">P49333</infon>
        <location offset="69" length="4"/>
        <location offset="359" length="4"/>
        <location offset="642" length="4"/>
        <location offset="859" length="4"/>
        <location offset="877" length="4"/>
        <location offset="1083" length="4"/>
        <location offset="1207" length="4"/>
        <location offset="1472" length="4"/>
        <location offset="1489" length="4"/>
        <location offset="1529" length="4"/>
        <text>ETR1</text>
      </annotation>
    </passage>
    <passage>
      <infon key="type">abstract</infon>
      <offset>150</offset>
      <text>Ethylene signaling in plants is mediated by a family of receptors related to bacterial two-component histidine kinases. Of the five members of the Arabidopsis ethylene receptor family, members of subfamily I (ETR1 and ERS1) contain completely conserved histidine kinase domains, whereas members of subfamily II (ETR2, EIN4, and ERS2) lack conserved residues thought to be necessary for kinase activity. To examine the role of the conserved histidine kinase domain in receptor signaling, ers1;etr1 loss-of-function double mutants were generated. The double mutants exhibited a severe constitutive ethylene response phenotype consistent with the negative regulator model for receptor function. The adult ers1-2;etr1-6 and ers1-2;etr1-7 phenotypes included miniature rosette size, delayed flowering, and both male and female sterility, whereas etiolated-seedling responses were less affected. Chimeric transgene constructs in which the ETR1 promoter was used to drive expression of cDNAs for each of the five receptor isoforms were transferred into the ers1-2;etr1-7 double-mutant plants. Subfamily I constructs restored normal growth, whereas subfamily II constructs failed to rescue the double mutant, providing evidence for a unique role for subfamily I in receptor signaling. However, transformation of either the ers1-2;etr1-6 or ers1-2;etr1-7 mutant with a kinase-inactivated ETR1 genomic clone also resulted in complete restoration of normal growth and ethylene responsiveness in the double-mutant background, leading to the conclusion that canonical histidine kinase activity by receptors is not required for ethylene receptor signaling. </text>
      <annotation id="A1">
        <infon key="type">Protein</infon>
        <infon key="UniProtKB">Q38846</infon>
        <infon key="Note">ers1-number are all mutants of ers1</infon>
        <location offset="368" length="4"/>
        <location offset="637" length="4"/>
        <location offset="852" length="4"/>
        <location offset="870" length="4"/>
        <location offset="1200" length="4"/>
        <location offset="1465" length="4"/>
        <location offset="1482" length="4"/>
        <text>ers1</text>
      </annotation>
      <annotation id="A3">
        <infon key="type">Protein</infon>
        <infon key="UniProtKB">Q0WPQ2</infon>
        <location offset="462" length="4"/>
        <text>ETR2</text>
      </annotation>
      <annotation id="A4">
        <infon key="type">Protein</infon>
        <infon key="UniProtKB">Q9ZTP3</infon>
        <location offset="468" length="4"/>
        <text>EIN4</text>
      </annotation>
      <annotation id="A5">
        <infon key="type">Protein</infon>
        <infon key="UniProtKB">P93825</infon>
        <location offset="478" length="4"/>
        <text>ERS2</text>
      </annotation>
    </passage>
  </document>
  <document>
    <id>11135110</id>
    <infon key="BQ_FROM">PubMed</infon>
    <infon key="BQ_PIESCORE">0.0359</infon>
    <infon key="BQ_DONE">YES</infon>
    <infon key="BQ_CURATABLE">YES</infon>
    <passage>
      <infon key="type">title</infon>
      <offset>0</offset>
      <text>Cell cycle-dependent proteolysis and ectopic overexpression of cyclin B1 in tobacco BY2 cells. </text>
      <annotation id="A2">
        <infon key="type">Protein</infon>
        <infon key="UniProtKB">Q9LD02</infon>
        <location offset="63" length="9"/>
        <location offset="432" length="9"/>
        <location offset="679" length="9"/>
        <location offset="959" length="9"/>
        <text>cyclin B1</text>
      </annotation>
    </passage>
    <passage>
      <infon key="type">abstract</infon>
      <offset>95</offset>
      <text>Activation of cyclin B/Cdc2 kinase complex triggers entry into mitosis in all eukaryotic cells. Although cyclin gene expression has been extensively studied in plants, not much is known at the level of the protein stability and function. Here, we demonstrated by using the highly synchronizable tobacco BY2 cell culture, that endogenous cyclin B1 protein undergoes cell cycle-dependent proteolysis and is stabilized when the spindle checkpoint has been activated. Furthermore, we established transgenic tobacco BY2 cell cultures expressing under the control of an inducible promoter, cyclin B1 protein as well as its non-degradable form as fusion proteins with GFP and found that the ectopic expression of these proteins did not dramatically disturb the cell cycle progression. These results indicate that, to a certain extent, cell cycle exit is possible without cyclin B1 proteolysis. </text>
      <annotation id="A3">
        <infon key="type">complex</infon>
        <location offset="109" length="28"/>
        <text>cyclin B/Cdc2 kinase complex</text>
      </annotation>
    </passage>
  </document>
  <document>
    <id>11193424</id>
    <infon key="BQ_FROM">PubMed</infon>
    <infon key="BQ_PIESCORE">0.0288</infon>
    <infon key="BQ_DONE">YES</infon>
    <infon key="BQ_CURATABLE">YES</infon>
    <passage>
      <infon key="type">title</infon>
      <offset>0</offset>
      <text>Molecular cloning and characterization of a cDNA for a rice Sec31p homolog. </text>
      <annotation id="A1">
        <infon key="type">Protein</infon>
        <infon key="UniProtKB">Q94LY4	</infon>
        <location offset="60" length="6"/>
        <text>Sec31p</text>
      </annotation>
    </passage>
    <passage>
      <infon key="type">abstract</infon>
      <offset>76</offset>
      <text>A cDNA for a putative Sec31p in rice has been cloned and sequenced. In yeast, Sec31p is a component of a protein-coated vesicle, COPII, which functions in the transport of cargo proteins from the endoplasmic reticulum to the cis-Golgi network. Structural similarities between yeast Sec31p and the rice putative homolog are discussed. </text>
      <annotation id="A2">
        <infon key="type">Protein</infon>
        <infon key="UniProtKB">P38968</infon>
        <location offset="154" length="6"/>
        <text>Sec31p</text>
      </annotation>
      <annotation id="A3">
        <infon key="type">Protein</infon>
        <infon key="UniProtKB">Q94LY4</infon>
        <location offset="98" length="6"/>
        <text>Sec31p</text>
      </annotation>
    </passage>
  </document>
  <document>
    <id>15803414</id>
    <infon key="BQ_FROM">PubMed</infon>
    <infon key="BQ_PIESCORE">0.0066</infon>
    <infon key="BQ_DONE">YES</infon>
    <infon key="BQ_CURATABLE">YES</infon>
    <passage>
      <infon key="type">title</infon>
      <offset>0</offset>
      <text>The Arabidopsis KLUNKER gene controls cell shape changes and encodes the AtSRA1 homolog. </text>
      <annotation id="A2">
        <infon key="type">Protein</infon>
        <infon key="UniProtKB">Q5S2C3</infon>
        <infon key="synonym">KLK, AtSRA1</infon>
        <location offset="16" length="7"/>
        <location offset="535" length="7"/>
        <text>KLUNKER</text>
      </annotation>
    </passage>
    <passage>
      <infon key="type">abstract</infon>
      <offset>89</offset>
      <text>The analysis of a group of seven trichome mutants in Arabidopsis, which all show distorted trichomes along with severe actin defects has revealed insight into the role of the actin cytoskeleton in cell shape control. Four of the corresponding genes encode components of a protein complex, the ARP2/3 complex that stimulates the production of &#x27;fine actin&#x27; at active growth sites. In this study, we show that another member of the distorted group, KLUNKER (KLK), encodes the AtSRA1 homolog of Arabidopsis and that klk mutants show a similar range of cell shape defects to those of arp2/3 mutants. In animals, SRA1 regulates the activity of the ARP2/3-regulating WAVE-HSPC300 complex in a Rho-dependent manner. Our findings provide evidence that a Rho/ARP2/3 regulation pathway exists in plants. </text>
      <annotation id="A4">
        <infon key="type">family</infon>
        <infon key="comment">animal</infon>
        <location offset="696" length="4"/>
        <text>SRA1</text>
      </annotation>
      <annotation id="A5">
        <infon key="type">complex</infon>
        <infon key="comment">arabidopsis</infon>
        <location offset="382" length="6"/>
        <text>ARP2/3</text>
      </annotation>
    </passage>
  </document>
  <document>
    <id>11148291</id>
    <infon key="BQ_FROM">PubMed</infon>
    <infon key="BQ_PIESCORE">-0.0125</infon>
    <infon key="BQ_DONE">YES</infon>
    <infon key="BQ_CURATABLE">YES</infon>
    <passage>
      <infon key="type">title</infon>
      <offset>0</offset>
      <text>Hd1, a major photoperiod sensitivity quantitative trait locus in rice, is closely related to the Arabidopsis flowering time gene CONSTANS. </text>
      <annotation id="A1">
        <infon key="type">Protein</infon>
        <infon key="UniProtKB">Q9FDX8</infon>
        <infon key="synonym">se1</infon>
        <location offset="0" length="3"/>
        <location offset="215" length="3"/>
        <location offset="403" length="3"/>
        <location offset="443" length="3"/>
        <location offset="710" length="3"/>
        <location offset="871" length="3"/>
        <location offset="963" length="3"/>
        <text>Hd1</text>
      </annotation>
    </passage>
    <passage>
      <infon key="type">abstract</infon>
      <offset>139</offset>
      <text>A major quantitative trait locus (QTL) controlling response to photoperiod, Hd1, was identified by means of a map-based cloning strategy. High-resolution mapping using 1505 segregants enabled us to define a genomic region of approximately 12 kb as a candidate for Hd1. Further analysis revealed that the Hd1 QTL corresponds to a gene that is a homolog of CONSTANS in Arabidopsis. Sequencing analysis revealed a 43-bp deletion in the first exon of the photoperiod sensitivity 1 (se1) mutant HS66 and a 433-bp insertion in the intron in mutant HS110. Se1 is allelic to the Hd1 QTL, as determined by analysis of two se1 mutants, HS66 and HS110. Genetic complementation analysis proved the function of the candidate gene. The amount of Hd1 mRNA was not greatly affected by a change in length of the photoperiod. We suggest that Hd1 functions in the promotion of heading under short-day conditions and in inhibition under long-day conditions. </text>
      <annotation id="A2">
        <infon key="type">Protein</infon>
        <infon key="UniProtKB">Q39057</infon>
        <location offset="129" length="8"/>
        <location offset="494" length="8"/>
        <text>CONSTANS</text>
      </annotation>
    </passage>
  </document>
  <document>
    <id>15821989</id>
    <infon key="BQ_FROM">PubMed</infon>
    <infon key="BQ_PIESCORE">-0.016</infon>
    <infon key="BQ_DONE">YES</infon>
    <infon key="BQ_CURATABLE">YES</infon>
    <passage>
      <infon key="type">title</infon>
      <offset>0</offset>
      <text>Promotion of photomorphogenesis by COP1. </text>
      <annotation id="A1">
        <infon key="type">Protein</infon>
        <infon key="UniProtKB">P43254</infon>
        <infon key="synonym">constitutive photomorphogenic1</infon>
        <location offset="35" length="4"/>
        <location offset="74" length="4"/>
        <location offset="231" length="4"/>
        <location offset="421" length="4"/>
        <location offset="573" length="4"/>
        <location offset="733" length="4"/>
        <location offset="822" length="4"/>
        <location offset="938" length="4"/>
        <text>COP1</text>
      </annotation>
    </passage>
    <passage>
      <infon key="type">abstract</infon>
      <offset>41</offset>
      <text>CONSTITUTIVE PHOTOMORPHOGENIC 1 (COP1) represses photomorphogenesis in darkness by targeting nuclear-localized transcription factors to proteasome-mediated degradation. Upon light exposure, COP1 migrates to the cytosol allowing photomorphogenesis to proceed but the residual nuclear pool down-regulates light signaling mediated by phytochrome A. Here we show that weak alleles of cop1 exhibit reverse photomorphogenic responses i.e. reduced rather than enhanced cotyledon unfolding under red light compared to darkness. Conversely, COP1 overexpressors which de-etiolate poorly under blue or far-red light, showed enhanced photomorphogenesis under red light. The positive relationship between COP1 and photomorphogenic response required phytochrome B. Thus, genetic manipulation of COP1 levels differentially affects phytochrome A- compared to phytochrome B-mediated responses. We hypothesize that COP1 could be involved in degradation of negative regulators of photomorphogenesis or in transcriptional activation, as observed for some E3 ligases in mammalian development. </text>
      <annotation id="A2">
        <infon key="type">Protein</infon>
        <infon key="UniProtKB">P14713</infon>
        <location offset="777" length="13"/>
        <location offset="884" length="13"/>
        <text>phytochrome B</text>
      </annotation>
      <annotation id="A3">
        <infon key="type">Protein</infon>
        <infon key="UniProtKB">P14712</infon>
        <location offset="372" length="13"/>
        <location offset="857" length="13"/>
        <text>phytochrome A</text>
      </annotation>
    </passage>
  </document>
  <document>
    <id>16508116</id>
    <infon key="BQ_FROM">PubMed</infon>
    <infon key="BQ_PIESCORE">-0.0224</infon>
    <infon key="BQ_DONE">YES</infon>
    <infon key="BQ_CURATABLE">YES</infon>
    <passage>
      <infon key="type">title</infon>
      <offset>0</offset>
      <text>Crystallization and preliminary X-ray characterization of a lectin from Cicer arietinum (chickpea). </text>
      <annotation id="A1">
        <infon key="type">complex</infon>
        <infon key="UniProtKB">G1K3R9, G1K3S0</infon>
        <location offset="60" length="6"/>
        <location offset="104" length="6"/>
        <location offset="370" length="6"/>
        <location offset="496" length="6"/>
        <text>lectin</text>
      </annotation>
    </passage>
    <passage>
      <infon key="type">abstract</infon>
      <offset>100</offset>
      <text>The lectin isolated from mature seeds of Cicer arietinum (CAL) agglutinates pronase-treated rabbit and human erythrocytes and its haemagglutination activity is inhibited by fetuin and desialated fetuin but not by simple monosaccharides or oligosaccharides. The purified lectin is a dimer of molecular weight 43,000 Da composed of two identical subunits (MW 21,500), as confirmed by SDS-PAGE. The lectin has been crystallized using the hanging-drop vapour-diffusion method at 295 K over a well solution containing 0.2 M sodium acetate, 0.1 M sodium phosphate buffer pH 6.5 and 14%(w/v) polyethylene glycol 8000. The triangular prism-shaped crystals belong to space group R3 and have unit-cell parameters a = b = 81.2, c = 69.4 A. The diffraction data are 93.8% complete to 2.3 A Bragg spacing with an Rmerge of 0.103. </text>
    </passage>
  </document>
  <document>
    <id>11779628</id>
    <infon key="BQ_FROM">PubMed</infon>
    <infon key="BQ_PIESCORE">-0.0244</infon>
    <infon key="BQ_DONE">YES</infon>
    <infon key="BQ_CURATABLE">YES</infon>
    <passage>
      <infon key="type">title</infon>
      <offset>0</offset>
      <text>Rice (Oryza sativa) contains a novel isoform of glutamate decarboxylase that lacks an authentic calmodulin-binding domain at the C-terminus. </text>
    </passage>
    <passage>
      <infon key="type">abstract</infon>
      <offset>141</offset>
      <text>We have isolated full-length cDNAs for two distinct isoforms of glutamate decarboxylase (GAD), designated OsGAD1 and OsGAD2 from a rice shoot cDNA library. Open reading frames found in OsGAD1 and OsGAD2 cDNAs encode putative proteins of 501 (56.7 kDa) and 500 amino acids (55.6 kDa), respectively. They show 69% identity to each other and 67-78% identity to dicotyledonous counterpart sequences determined so far. Comparative analysis of relevant genomic clones obtained from the rice genomic library with these cDNAs as probes demonstrated that the number and sizes of introns deduced for these two genes differ considerably. Interestingly, in the regions in the putative gene products corresponding to the C-terminal 30-amino-acid peptide known as the calmodulin-binding domain of plant GADs, OsGAD1 possesses a typical motif, while OsGAD2 contains several substitutions of amino acids that contribute strongly to the binding of calmodulin (CaM). An in vitro CaM-binding assay of these proteins over-expressed in Escherichia coli revealed that OsGAD1 can in fact bind specifically to bovine CaM but OsGAD2 cannot. RNA analysis showed that transcripts of OsGAD1 and OsGAD2 were present in all tissues examined, but their expression was differentially regulated, at least in roots and maturing seeds. </text>
      <annotation id="A2">
        <infon key="type">Protein</infon>
        <infon key="UniProtKB">Q9AQU4</infon>
        <location offset="247" length="6"/>
        <location offset="326" length="6"/>
        <location offset="936" length="6"/>
        <location offset="1187" length="6"/>
        <location offset="1297" length="6"/>
        <text>OsGAD1</text>
      </annotation>
      <annotation id="A3">
        <infon key="type">Protein</infon>
        <infon key="UniProtKB">Q9AR41</infon>
        <location offset="258" length="6"/>
        <location offset="337" length="6"/>
        <location offset="976" length="6"/>
        <location offset="1242" length="6"/>
        <location offset="1308" length="6"/>
        <text>OsGAD2</text>
      </annotation>
      <annotation id="A4">
        <infon key="type">Protein</infon>
        <infon key="UniProtKB">P62157</infon>
        <location offset="1084" length="3"/>
        <location offset="1102" length="3"/>
        <location offset="1234" length="3"/>
        <text>CaM</text>
      </annotation>
    </passage>
  </document>
  <document>
    <id>16478048</id>
    <infon key="BQ_FROM">PubMed</infon>
    <infon key="BQ_PIESCORE">-0.0315</infon>
    <infon key="BQ_DONE">YES</infon>
    <infon key="BQ_CURATABLE">YES</infon>
    <passage>
      <infon key="type">title</infon>
      <offset>0</offset>
      <text>GmCOI1, a soybean F-box protein gene, shows ability to mediate jasmonate-regulated plant defense and fertility in Arabidopsis. </text>
    </passage>
    <passage>
      <infon key="type">abstract</infon>
      <offset>127</offset>
      <text>The F-box protein gene COI1 from Arabidopsis plays a fundamental role in response to jasmonates, which regulate plant root growth, pollen fertility, wounding and healing, and defense against pathogens and insects. Null mutations in COI1 were previously found to abolish all the jasmonate responses, and the Arabidopsis coil-1 mutant is male sterile and susceptible to pathogen infection. In this study, we isolated an F-box protein gene from soybean, which shares significant homology with the Arabidopsis COI1 and similarly contains an F-box motif and leucine rich repeats (LRR), here designated GmCOI1 (Glycine max L. (Merr.) COI1). To test whether the sequence homology and structural similarity are indicative of functional conservation, we expressed GmCOI1 in the Arabidopsis coil-1 mutant. The transgenic coil-1 plants with expression of the GmCOI1 gene were found to exhibit normal jasmonate responses, including jasmonate-regulated plant defense and fertility. In addition, the chimerical proteins with swapped domain of the F-box motif or LRR between GmCOI1 and COI1 were shown to functionally complement the coil-1 mutation. Furthermore, GmCOI1 was found to assemble into the Skpl-Cullin-F-box (SCF) complexes, similar to the formation of the Arabidopsis SCF(COO1). These data demonstrate the soybean F-box protein gene GmCOI1 is able to mediate jasmonate-regulated plant defense and fertility in Arabidopsis, which implies a generic jasmonate pathway with conserved signal components in different plant species. </text>
      <annotation id="A1">
        <infon key="type">Protein</infon>
        <infon key="UniProtKB">O04197</infon>
        <infon key="comment">coi-1 is the name of the COI1 mutant</infon>
        <location offset="150" length="4"/>
        <location offset="359" length="4"/>
        <location offset="633" length="4"/>
        <location offset="1198" length="4"/>
        <text>COI1</text>
      </annotation>
      <annotation id="A2">
        <infon key="type">Protein</infon>
        <infon key="UniProtKB">Q45FY8</infon>
        <location offset="0" length="6"/>
        <location offset="724" length="6"/>
        <location offset="882" length="6"/>
        <location offset="975" length="6"/>
        <location offset="1187" length="6"/>
        <location offset="1275" length="6"/>
        <location offset="1457" length="6"/>
        <text>GmCOI1</text>
      </annotation>
      <annotation id="A3">
        <infon key="type">complex</infon>
        <infon key="comment">Glycine max</infon>
        <location offset="1313" length="23"/>
        <text>Skpl-Cullin-F-box (SCF)</text>
      </annotation>
      <annotation id="A4">
        <infon key="type">complex</infon>
        <infon key="comment">Arabidopsis</infon>
        <location offset="1392" length="9"/>
        <text>SCF(COO1)</text>
      </annotation>
    </passage>
  </document>
  <document>
    <id>11752389</id>
    <infon key="BQ_FROM">PubMed</infon>
    <infon key="BQ_PIESCORE">-0.0321</infon>
    <infon key="BQ_DONE">YES</infon>
    <infon key="BQ_CURATABLE">YES</infon>
    <passage>
      <infon key="type">title</infon>
      <offset>0</offset>
      <text>AUX/IAA proteins are active repressors, and their stability and activity are modulated by auxin. </text>
    </passage>
    <passage>
      <infon key="type">abstract</infon>
      <offset>97</offset>
      <text>Aux/IAA genes are early auxin response genes that encode short-lived nuclear proteins with four conserved domains, referred to as I, II, III, and IV. Arabidopsis Aux/IAA proteins repressed transcription on auxin-responsive reporter genes in protoplast transfection assays. Mutations in domain II resulted in increased repression, whereas mutations in domains I and III partially relieved repression. Aux/IAA proteins fused to a heterologous DNA binding domain were targeted to promoters of constitutively expressed reporter genes and actively repressed transcription in an auxin-responsive and dose-dependent manner. In comparison with an unfused luciferase protein, luciferase fused to Aux/IAA proteins displayed less luciferase activity, which further decreased in the presence of auxin in transfected protoplasts. Domain II mutations increased and domain I mutations decreased luciferase activity with the fusion proteins. These results suggested that Aux/IAA proteins function as active repressors by dimerizing with auxin response factors bound to auxin response elements and that early auxin response genes are regulated by auxin-modulated stabilities of Aux/IAA proteins. </text>
      <annotation id="A1">
        <infon key="type">family</infon>
        <location offset="0" length="7"/>
        <location offset="97" length="7"/>
        <location offset="259" length="7"/>
        <location offset="497" length="7"/>
        <location offset="784" length="7"/>
        <location offset="1052" length="7"/>
        <location offset="1258" length="7"/>
        <text>Aux/IAA</text>
      </annotation>
    </passage>
  </document>
  <document>
    <id>12482876</id>
    <infon key="BQ_FROM">PubMed</infon>
    <infon key="BQ_PIESCORE">-0.0345</infon>
    <infon key="BQ_DONE">YES</infon>
    <infon key="BQ_CURATABLE">YES</infon>
    <passage>
      <infon key="type">title</infon>
      <offset>0</offset>
      <text>The small ubiquitin-like modifier (SUMO) protein modification system in Arabidopsis. Accumulation of SUMO1 and -2 conjugates is increased by stress. </text>
      <annotation id="A1">
        <infon key="type">Protein</infon>
        <infon key="UniProtKB">P55852</infon>
        <location offset="101" length="5"/>
        <location offset="775" length="5"/>
        <location offset="1099" length="5"/>
        <text>SUMO1</text>
      </annotation>
    </passage>
    <passage>
      <infon key="type">abstract</infon>
      <offset>149</offset>
      <text>Small ubiquitin-like modifier (SUMO) is a member of the superfamily of ubiquitin-like polypeptides that become covalently attached to various intracellular target proteins as a way to alter their function, location, and/or half-life. Here we show that the SUMO conjugation system operates in plants through a characterization of the Arabidopsis SUMO pathway. An eight-gene family encoding the SUMO tag was discovered as were genes encoding the various enzymes required for SUMO processing, ligation, and release. A diverse array of conjugates could be detected, some of which appear to be SUMO isoform-specific. The levels of SUMO1 and -2 conjugates but not SUMO3 conjugates increased substantially following exposure of seedlings to stress conditions, including heat shock, H(2)O(2), ethanol, and the amino acid analog canavanine. The heat-induced accumulation could be detected within 2 min from the start of a temperature upshift, suggesting that SUMO1/2 conjugation is one of the early plant responses to heat stress. Overexpression of SUMO2 enhanced both the steady state levels of SUMO2 conjugates under normal growth conditions and the subsequent heat shock-induced accumulation. This accumulation was dampened in an Arabidopsis line engineered for increased thermotolerance by overexpressing the cytosolic isoform of the HSP70 chaperonin. Taken together, the SUMO conjugation system appears to be a complex and functionally heterogeneous pathway for protein modification in plants with initial data indicating that one important function may be in stress protection and/or repair. </text>
      <annotation id="A2">
        <infon key="type">Protein</infon>
        <infon key="UniProtKB">Q9FLP6</infon>
        <infon key="comment">Also -2 and /2 refer to SUMO2</infon>
        <location offset="1189" length="5"/>
        <location offset="1236" length="5"/>
        <text>SUMO2</text>
      </annotation>
      <annotation id="A3">
        <infon key="type">family</infon>
        <infon key="synonym">SUMO</infon>
        <location offset="149" length="29"/>
        <text>Small ubiquitin-like modifier</text>
      </annotation>
      <annotation id="A4">
        <infon key="type">Protein</infon>
        <infon key="UniProtKB">Q9FLP5</infon>
        <location offset="807" length="5"/>
        <text>SUMO3</text>
      </annotation>
      <annotation id="A5">
        <infon key="type">family</infon>
        <location offset="1478" length="5"/>
        <text>HSP70</text>
      </annotation>
    </passage>
  </document>
  <document>
    <id>16508106</id>
    <infon key="BQ_FROM">PubMed</infon>
    <infon key="BQ_PIESCORE">-0.0414</infon>
    <infon key="BQ_DONE">YES</infon>
    <infon key="BQ_CURATABLE">YES</infon>
    <passage>
      <infon key="type">title</infon>
      <offset>0</offset>
      <text>Crystallization and preliminary X-ray crystallographic study of disproportionating enzyme from potato. </text>
      <annotation id="A1">
        <infon key="type">Protein</infon>
        <infon key="UniProtKB">Q06801</infon>
        <infon key="synonym">D-enzyme</infon>
        <location offset="64" length="25"/>
        <location offset="103" length="25"/>
        <text>disproportionating enzyme</text>
      </annotation>
    </passage>
    <passage>
      <infon key="type">abstract</infon>
      <offset>103</offset>
      <text>Disproportionating enzyme (D-enzyme; EC 2.4.1.25) is a 59 kDa protein that belongs to the alpha-amylase family. D-enzyme catalyses intramolecular and intermolecular transglycosylation reactions of alpha-1,4 glucan. A crystal of the D-enzyme from potato was obtained by the hanging-drop vapour-diffusion method. Preliminary X-ray data showed that the crystal diffracts to 2.0 A resolution and belongs to space group C222(1), with unit-cell parameters a = 69.7, b = 120.3, c = 174.2 A. </text>
    </passage>
  </document>
  <document>
    <id>11811622</id>
    <infon key="BQ_FROM">PubMed</infon>
    <infon key="BQ_PIESCORE">-0.054</infon>
    <infon key="BQ_DONE">YES</infon>
    <infon key="BQ_CURATABLE">YES</infon>
    <passage>
      <infon key="type">title</infon>
      <offset>0</offset>
      <text>Purification and characterization of a 29 kDa poly(A)-binding protein from chickpea (Cicer arietinum) epicotyl. </text>
    </passage>
    <passage>
      <infon key="type">abstract</infon>
      <offset>112</offset>
      <text>A poly(A)-binding protein (PABP) with mol wt 29,000 has been purified from chickpea (Cicer arietinum) epicotyl by ammonium sulfate fractionation and Cibacron blue F3-GA chromatography, making a complex with poly(A) and elution of PABP-poly(A) complex at 45 degrees C from oligo d(T)-cellulose. The elution pattern and binding properties show that the purified protein is different from the PABP (mol. wt 72,000) reported earlier from our laboratory. </text>
      <annotation id="A1">
        <infon key="type">Protein</infon>
        <infon key="synonym">poly(A)-binding protein</infon>
        <infon key="species">Cicer arietinum</infon>
        <location offset="139" length="4"/>
        <location offset="342" length="4"/>
        <location offset="502" length="4"/>
        <text>PABP</text>
      </annotation>
    </passage>
  </document>
  <document>
    <id>23269841</id>
    <infon key="BQ_FROM">PubMed</infon>
    <infon key="BQ_PIESCORE">-0.0618</infon>
    <infon key="BQ_DONE">YES</infon>
    <infon key="BQ_CURATABLE">YES</infon>
    <passage>
      <infon key="type">title</infon>
      <offset>0</offset>
      <text>Arabidopsis Pumilio protein APUM5 suppresses Cucumber mosaic virus infection via direct binding of viral RNAs. </text>
      <annotation id="A1">
        <infon key="type">Protein</infon>
        <infon key="UniProtKB">Q9LJX4</infon>
        <location offset="28" length="5"/>
        <location offset="449" length="5"/>
        <location offset="746" length="5"/>
        <location offset="870" length="5"/>
        <location offset="1034" length="5"/>
        <text>APUM5</text>
      </annotation>
    </passage>
    <passage>
      <infon key="type">abstract</infon>
      <offset>111</offset>
      <text>Posttranscriptional/translational regulation of gene expression is mediated by diverse RNA binding proteins and plays an important role in development and defense processes. Among the RNA-binding proteins, the mammalian Pumilio RNA-binding family (Puf) acts as posttranscriptional and translational repressors. An Arabidopsis Puf mutant, apum5-D, was isolated during a T-DNA insertional mutant screen for mutants with reduced susceptibility to Cucumber mosaic virus (CMV) infection. Interestingly, CMV RNA contained putative Pumilio-homology domain binding motifs in its 3&#x27; untranslated region (UTR) and internal places in its genome. APUM5 directly bound to the 3&#x27; UTR motifs and some internal binding motifs in CMV RNAs in vitro and in vivo. We showed that APUM5 acts as a translational repressor that regulates the 3&#x27; UTR of CMV and affects CMV replication. This study uncovered a unique defense system that Arabidopsis APUM5 specifically regulates CMV infection by the direct binding of CMV RNAs. </text>
    </passage>
  </document>
  <document>
    <id>11827163</id>
    <infon key="BQ_FROM">PubMed</infon>
    <infon key="BQ_PIESCORE">-0.0649</infon>
    <infon key="BQ_DONE">YES</infon>
    <infon key="BQ_CURATABLE">YES</infon>
    <passage>
      <infon key="type">title</infon>
      <offset>0</offset>
      <text>Cloning and characterization of the cDNA coding for the catalytic alpha subunit of CK2 from tobacco. </text>
      <annotation id="A1">
        <infon key="type">Protein</infon>
        <infon key="UniProtKB">Q93XN0</infon>
        <infon key="synonym">NtCK2A</infon>
        <location offset="66" length="20"/>
        <location offset="493" length="20"/>
        <text>alpha subunit of CK2</text>
      </annotation>
    </passage>
    <passage>
      <infon key="type">abstract</infon>
      <offset>101</offset>
      <text>We have previously reported the participation of the protein kinase CK2 in the mechanism by which salicylic acid activates transcription of genes, such as those coding for glutathion S-transferases, in tobacco. With the purpose of further studying the participation of CK2 in this signal transduction pathway, we isolated and sequenced the cDNA from the NtCK2A gene, coding for the catalytic alpha subunit of CK2 from tobacco. The NtCK2A cDNA was isolated by screening of a tobacco cDNA library with a heterologous probe from Arabidopsis thaliana, followed by 3&#x27; RACE to obtain the 3&#x27; region. Sequence analysis of the NtCK2A cDNA showed a high level of identity between this CK2alpha protein sequence and the corresponding sequences of other plant species such as Arabidopsis and maize (92-95% identity), or those of animal species such as human and Xenopus laevis (75% identity). The expression of the NtCK2A gene in different tissues from tobacco plants was analyzed by Northern blot. High levels of expression of this gene were observed in proliferating tissues such as shoot and root apical meristems. A recombinant CK2alpha protein was obtained after expression of the NtCK2A cDNA in Escherichia coli. The ability of this recombinant CK2alpha subunit to phosphorylate casein was inhibited by heparin and stimulated by the CK2beta subunit from Xenopus laevis. </text>
      <annotation id="A2">
        <infon key="type">Protein</infon>
        <infon key="UniProtKB">P28021</infon>
        <location offset="1428" length="15"/>
        <text>CK2beta subunit</text>
      </annotation>
      <annotation id="A3">
        <infon key="type">Protein</infon>
        <location offset="1374" length="6"/>
        <text>casein</text>
      </annotation>
    </passage>
  </document>
  <document>
    <id>11747817</id>
    <infon key="BQ_FROM">PubMed</infon>
    <infon key="BQ_PIESCORE">-0.0682</infon>
    <infon key="BQ_DONE">YES</infon>
    <infon key="BQ_CURATABLE">YES</infon>
    <passage>
      <infon key="type">title</infon>
      <offset>0</offset>
      <text>The Arabidopsis myc/bHLH gene ALCATRAZ enables cell separation in fruit dehiscence. </text>
      <annotation id="A1">
        <infon key="type">Protein</infon>
        <infon key="UniProtKB">Q9FHA2</infon>
        <infon key="synonym">alc</infon>
        <location offset="30" length="8"/>
        <location offset="636" length="8"/>
        <text>alcatraz</text>
      </annotation>
    </passage>
    <passage>
      <infon key="type">abstract</infon>
      <offset>84</offset>
      <text>BACKGROUND: Several processes of plant development, such as abscission, pollen release, fruit dehiscence, and seed dispersal, require organs or tissues to physically disassociate or split open. Due to the immobility of plant cells, these processes occur through coordinated mechanisms of cell separation that are not found in animals. Arabidopsis produces dry dehiscent fruits (siliques) making it a convenient system for the genetic study of cell separation associated with dehiscence. RESULTS: We describe here a novel mutation in Arabidopsis called alcatraz (alc), which prevents dehiscence of fruit by specifically blocking the separation of the valve cells from the replum. The ALC gene is shown to encode a protein related to the myc/bHLH family of transcription factors and is expressed in the valve margins of the silique, which is the site of cell separation during dehiscence. Detailed studies using TEM indicates that ALC enables cell separation in Arabidopsis fruit dehiscence by promoting the differentiation of a strip of labile nonlignified cells sandwiched between layers of lignified cells. Transgenic plants expressing antisense or dominant-negative ALC are defective in silique dehiscence. CONCLUSIONS: Cell separation in fruit dehiscence requires a specialized cell layer which is nonlignified and capable of autolysis, specified by a myc/bHLH protein encoded by ALC. These findings may have relevance to other processes requiring cell separation, as well as for the practical design of crops with reduced seed losses. </text>
    </passage>
  </document>
  <document>
    <id>16874047</id>
    <infon key="BQ_FROM">PubMed</infon>
    <infon key="BQ_PIESCORE">-0.0691</infon>
    <infon key="BQ_DONE">YES</infon>
    <infon key="BQ_CURATABLE">YES</infon>
    <passage>
      <infon key="type">title</infon>
      <offset>0</offset>
      <text>The crystal structure of plant ATG12 and its biological implication in autophagy. </text>
      <annotation id="A1">
        <infon key="type">family</infon>
        <location offset="31" length="5"/>
        <location offset="82" length="5"/>
        <location offset="226" length="5"/>
        <location offset="394" length="5"/>
        <location offset="969" length="5"/>
        <location offset="1024" length="5"/>
        <location offset="1217" length="5"/>
        <text>Atg12</text>
      </annotation>
    </passage>
    <passage>
      <infon key="type">abstract</infon>
      <offset>82</offset>
      <text>Atg12 is a post-translational modifier that is activated and conjugated to its single target, Atg5, by a ubiquitin-like conjugation system. The Atg12-Atg5 conjugate is essential for autophagy, the bulk degradation process of cytoplasmic components by the vacuolar/lysosomal system. Here, we demonstrate that the Atg12 conjugation system exists in Arabidopsis and is essential for plant autophagy as well as in yeast and mammals. We also report the crystal structure of Arabidopsis thaliana (At) ATG12 at 1.8 A resolution. Despite no obvious sequence homology with ubiquitin, the structure of AtATG12 shows a ubiquitin fold strikingly similar to those of mammalian homologs of Atg8, the other ubiquitin-like modifier essential for autophagy, which is conjugated to phosphatidylethanolamine. Two types of hydrophobic patches are present on the surface of AtATG12: one is conserved in both Atg12 and Atg8 orthologs, while the other is unique to Atg12 orthologs. Considering that they share Atg7 as an E1-like enzyme, we suggest that the first hydrophobic patch is responsible for the conjugation reaction, while the latter is involved in Atg12-specific functions. </text>
      <annotation id="A2">
        <infon key="type">family</infon>
        <location offset="176" length="4"/>
        <location offset="232" length="4"/>
        <text>Atg5</text>
      </annotation>
      <annotation id="A3">
        <infon key="type">family</infon>
        <location offset="1069" length="4"/>
        <text>Atg7</text>
      </annotation>
      <annotation id="A4">
        <infon key="type">family</infon>
        <location offset="758" length="4"/>
        <location offset="979" length="4"/>
        <text>Atg8</text>
      </annotation>
      <annotation id="A5">
        <infon key="type">Protein</infon>
        <infon key="UniProtKB">Q9LVK3</infon>
        <infon key="comment">because it has a structure I can tell which ATG12 is, in arath there is ATG12A and ATG12B.</infon>
        <location offset="674" length="7"/>
        <text>AtATG12</text>
      </annotation>
      <annotation id="A6">
        <infon key="type">Protein</infon>
        <infon key="UniProtKB">Q9LVK3</infon>
        <location offset="935" length="7"/>
        <text>AtATG12</text>
      </annotation>
      <annotation id="A7">
        <infon key="type">Protein</infon>
        <infon key="UniProtKB">Q9LVK3</infon>
        <location offset="572" length="10"/>
        <text>(At) ATG12</text>
      </annotation>
    </passage>
  </document>
  <document>
    <id>16511042</id>
    <infon key="BQ_FROM">PubMed</infon>
    <infon key="BQ_PIESCORE">-0.0712</infon>
    <infon key="BQ_DONE">YES</infon>
    <infon key="BQ_CURATABLE">YES</infon>
    <passage>
      <infon key="type">title</infon>
      <offset>0</offset>
      <text>Crystallization and preliminary X-ray diffraction study of the histidine-containing phosphotransfer protein ZmHP1 from maize. </text>
      <annotation id="A1">
        <infon key="type">Protein</infon>
        <infon key="UniProtKB">Q9ST01</infon>
        <location offset="108" length="5"/>
        <location offset="403" length="5"/>
        <location offset="441" length="5"/>
        <location offset="623" length="5"/>
        <location offset="830" length="5"/>
        <text>ZmHP1</text>
      </annotation>
    </passage>
    <passage>
      <infon key="type">abstract</infon>
      <offset>126</offset>
      <text>In histidine-aspartate phosphorelays (two-component systems) involved in plant-hormone signalling, histidine-containing phosphotransfer (HPt) proteins mediate the transfer of a phosphoryl group from the sensory histidine kinase to the response regulator. The maize HPt protein ZmHP1 has been crystallized. Although ZmHP1 with an N-terminal His tag could be crystallized using sodium chloride as a precipitant, the crystals diffracted poorly to only 3.2 A resolution. When the His tag was removed, ZmHP1 crystals were obtained using polyethylene glycol 4000 as a precipitant and the diffraction data were greatly enhanced to 2.4 A resolution. The crystals belonged to the space group P4(1)2(1)2, with one ZmHP1 molecule in the asymmetric unit. </text>
    </passage>
  </document>
  <document>
    <id>19825601</id>
    <infon key="BQ_FROM">PubMed</infon>
    <infon key="BQ_PIESCORE">-0.0714</infon>
    <infon key="BQ_DONE">YES</infon>
    <infon key="BQ_CURATABLE">YES</infon>
    <passage>
      <infon key="type">title</infon>
      <offset>0</offset>
      <text>FISSION1A and FISSION1B proteins mediate the fission of peroxisomes and mitochondria in Arabidopsis. </text>
    </passage>
    <passage>
      <infon key="type">abstract</infon>
      <offset>101</offset>
      <text>Peroxisomes and mitochondria are metabolically diverse organelles that act in concert in a number of pathways in eukaryotes, including photorespiration and lipid mobilization in plants. The division machineries of these two types of organelles also share several components such as dynamin-related proteins (DRPs) and their organelle anchor, the FISSION1 (FIS1) protein. In Arabidopsis, members of the DRP3 and FIS1 small protein families, namely DRP3A, DRP3B, FIS1A, and FIS1B, are each dual-targeted to peroxisomes and mitochondria and are required for the division of both organelles; DRP3A and DRP3B are partially redundant in function. To further determine the contribution of FIS1A and FIS1B to the division of peroxisomes and mitochondria, we analyzed plants overexpressing FIS1A or FIS1B and mutants in which the functions of both proteins were disrupted. Domains in FIS1A and FIS1B required for peroxisomal targeting were also dissected. Our results demonstrate that FIS1A and FIS1B play rate-limiting and partially overlapping roles in promoting the fission of peroxisomes and mitochondria. Furthermore, although the C-terminus of FIS1 is both necessary and sufficient for targeting to peroxisomes, the role of the short C-terminal segment adjacent to the transmembrane domain may differ among diverse species in peroxisomal targeting. </text>
      <annotation id="A1">
        <infon key="type">family</infon>
        <infon key="comment">DRP3A and DRP3B</infon>
        <location offset="503" length="4"/>
        <text>DRP3</text>
      </annotation>
      <annotation id="A2">
        <infon key="type">Protein</infon>
        <infon key="UniProtKB">Q8S944</infon>
        <location offset="548" length="5"/>
        <location offset="689" length="5"/>
        <text>DRP3A</text>
      </annotation>
      <annotation id="A3">
        <infon key="type">Protein</infon>
        <infon key="UniProtKB">Q8LFT2</infon>
        <location offset="555" length="5"/>
        <location offset="699" length="5"/>
        <text>DRP3B</text>
      </annotation>
      <annotation id="A4">
        <infon key="type">family</infon>
        <infon key="comment">FIS1A and FIS1B</infon>
        <location offset="457" length="4"/>
        <location offset="512" length="4"/>
        <location offset="1242" length="4"/>
        <text>FIS1</text>
      </annotation>
      <annotation id="A5">
        <infon key="type">Protein</infon>
        <infon key="UniProtKB">Q9M1J1</infon>
        <infon key="synonym">FISSION1A</infon>
        <location offset="562" length="5"/>
        <location offset="783" length="5"/>
        <location offset="882" length="5"/>
        <location offset="976" length="5"/>
        <location offset="1077" length="5"/>
        <text>FIS1A</text>
      </annotation>
      <annotation id="A6">
        <infon key="type">Protein</infon>
        <infon key="UniProtKB">Q94CK3</infon>
        <infon key="synonym">FISSION1B</infon>
        <location offset="573" length="5"/>
        <location offset="793" length="5"/>
        <location offset="891" length="5"/>
        <location offset="986" length="5"/>
        <location offset="1087" length="5"/>
        <text>FIS1B</text>
      </annotation>
      <annotation id="A7">
        <infon key="type">family</infon>
        <infon key="synonym">DRPs</infon>
        <location offset="383" length="24"/>
        <text>dynamin-related proteins</text>
      </annotation>
    </passage>
  </document>
  <document>
    <id>11731464</id>
    <infon key="BQ_FROM">PubMed</infon>
    <infon key="BQ_PIESCORE">-0.0731</infon>
    <infon key="BQ_DONE">YES</infon>
    <infon key="BQ_CURATABLE">YES</infon>
    <passage>
      <infon key="type">title</infon>
      <offset>0</offset>
      <text>Mutations in LIKE HETEROCHROMATIN PROTEIN 1 affect flowering time and plant architecture in Arabidopsis. </text>
    </passage>
    <passage>
      <infon key="type">abstract</infon>
      <offset>105</offset>
      <text>In plants, recent studies have demonstrated links between the regulation of developmental processes and chromatin dynamics and organisation. Analysis of new mutations affecting overall plant architecture, leaf development and flowering time in Arabidopsis has allowed us to clone and characterise LHP1, the Drosophila heterochromatin protein 1 (HP1) homologue. LHP1 has the chromo and chromo shadow domains central to the function of animal proteins. Yeast two hybrid studies and in planta deletion experiments suggest similar modes of action in plants and animals via homodimer formation. In vivo localisation experiments revealed a specific subnuclear protein distribution in foci throughout the nucleus. Our data suggest that LHP1 may act as a main regulator of gene expression in plants, through formation of heterochromatin-like repressive complexes, to control developmental pathways involved in organ and cell size, and the vegetative to reproductive phase transition. </text>
      <annotation id="A1">
        <infon key="type">Protein</infon>
        <infon key="UniProtKB">Q946J8</infon>
        <infon key="synonym">LIKE HETEROCHROMATIN PROTEIN 1</infon>
        <location offset="402" length="4"/>
        <location offset="466" length="4"/>
        <location offset="834" length="4"/>
        <text>LHP1</text>
      </annotation>
      <annotation id="A2">
        <infon key="type">Protein</infon>
        <infon key="UniProtKB">P05205</infon>
        <infon key="synonym">HP1</infon>
        <location offset="423" length="25"/>
        <text>heterochromatin protein 1</text>
      </annotation>
    </passage>
  </document>
  <document>
    <id>12481089</id>
    <infon key="BQ_FROM">PubMed</infon>
    <infon key="BQ_PIESCORE">-0.076</infon>
    <infon key="BQ_DONE">YES</infon>
    <infon key="BQ_CURATABLE">YES</infon>
    <passage>
      <infon key="type">title</infon>
      <offset>0</offset>
      <text>Cloning and expression of the gene for soybean hydroxyisourate hydrolase. Localization and implications for function and mechanism. </text>
    </passage>
    <passage>
      <infon key="type">abstract</infon>
      <offset>132</offset>
      <text>The gene encoding hydroxyisourate hydrolase, a novel ureide-metabolizing enzyme, has been cloned from soybean (Glycine max). The gene encodes a protein that is 560 amino acids in length and contains a 31-amino acid signal sequence at the N terminus that is not present in the mature protein. The presence of two SKL motifs near the C terminus suggests that the protein resides in the peroxisome. This expectation is borne out by results from immunogold electron microscopy, which revealed that hydroxyisourate hydrolase was localized in the peroxisomes of uninfected root nodules. The gene encoding hydroxyisourate hydrolase was expressed in Escherichia coli, and soluble, catalytically active enzyme was purified to homogeneity. Sequence analysis revealed considerable homology with members of the beta-glucosidase family of enzymes. Two glutamate residues, E199 and E408, align with the conserved glutamates that play catalytic roles in the beta-glucosidases. However, the other residues that have been identified by crystallography to interact directly with the substrates in beta-glucosidases are not conserved in hydroxyisourate hydrolase. The E199A and E408A hydroxyisourate hydrolase mutants were devoid of detectable catalytic activity. Analysis of transcripts for hydroxyisourate hydrolase demonstrated that its level of expression was highest in the nodule; mRNA was detectable 12 d after infection and increased until 21 d postinfection, then declined. In a similar manner, immunodetection of hydroxyisourate hydrolase indicated preferential localization in the nodule; the amount of protein detected was maximal at 21 d postinfection. The pattern of expression of hydroxyisourate hydrolase matched that of urate oxidase, and supports the hypothesis that hydroxyisourate hydrolase plays a role in ureide metabolism. </text>
      <annotation id="A1">
        <infon key="type">Protein</infon>
        <infon key="UniProtKB">Q8S3J3</infon>
        <location offset="47" length="25"/>
        <location offset="150" length="25"/>
        <location offset="626" length="25"/>
        <location offset="731" length="25"/>
        <location offset="1250" length="25"/>
        <location offset="1297" length="25"/>
        <location offset="1405" length="25"/>
        <location offset="1636" length="25"/>
        <location offset="1808" length="25"/>
        <location offset="1898" length="25"/>
        <text>hydroxyisourate hydrolase</text>
      </annotation>
    </passage>
  </document>
  <document>
    <id>23271982</id>
    <infon key="BQ_FROM">PubMed</infon>
    <infon key="BQ_PIESCORE">-0.0989</infon>
    <infon key="BQ_DONE">YES</infon>
    <infon key="BQ_CURATABLE">YES</infon>
    <passage>
      <infon key="type">title</infon>
      <offset>0</offset>
      <text>Wheat TILLING mutants show that the vernalization gene VRN1 down-regulates the flowering repressor VRN2 in leaves but is not essential for flowering. </text>
      <annotation id="A1">
        <infon key="type">family</infon>
        <infon key="comment">There are two genes VRN1-A and VRN1-B</infon>
        <infon key="synonym">VERNALIZATION1</infon>
        <location offset="55" length="4"/>
        <location offset="302" length="4"/>
        <location offset="389" length="4"/>
        <location offset="583" length="4"/>
        <location offset="781" length="4"/>
        <location offset="798" length="4"/>
        <location offset="856" length="4"/>
        <location offset="1136" length="4"/>
        <location offset="1425" length="4"/>
        <location offset="1469" length="4"/>
        <location offset="1536" length="4"/>
        <location offset="1621" length="4"/>
        <location offset="1756" length="4"/>
        <location offset="1829" length="4"/>
        <text>VRN1</text>
      </annotation>
      <annotation id="A2">
        <infon key="type">Protein</infon>
        <location offset="99" length="4"/>
        <location offset="919" length="4"/>
        <location offset="986" length="4"/>
        <location offset="1176" length="4"/>
        <location offset="1388" length="4"/>
        <location offset="1474" length="4"/>
        <location offset="1897" length="4"/>
        <text>VRN2</text>
      </annotation>
    </passage>
    <passage>
      <infon key="type">abstract</infon>
      <offset>150</offset>
      <text>Most of the natural variation in wheat vernalization response is determined by allelic differences in the MADS-box transcription factor VERNALIZATION1 (VRN1). Extended exposures to low temperatures during the winter (vernalization) induce VRN1 expression and promote the transition of the apical meristem to the reproductive phase. In contrast to its Arabidopsis homolog (APETALA1), which is mainly expressed in the apical meristem, VRN1 is also expressed at high levels in the leaves, but its function in this tissue is not well understood. Using tetraploid wheat lines with truncation mutations in the two homoeologous copies of VRN1 (henceforth vrn1-null mutants), we demonstrate that a central role of VRN1 in the leaves is to maintain low transcript levels of the VRN2 flowering repressor after vernalization. Transcript levels of VRN2 were gradually down-regulated during vernalization in both mutant and wild-type genotypes, but were up-regulated after vernalization only in the vrn1-null mutants. The up-regulation of VRN2 delayed flowering by repressing the transcription of FT, a flowering-integrator gene that encodes a mobile protein that is transported from the leaves to the apical meristem to induce flowering. The role of VRN2 in the delayed flowering of the vrn1-null mutant was confirmed using double vrn1-vrn2-null mutants, which flowered two months earlier than the vrn1-null mutants. Both mutants produced normal flowers and seeds demonstrating that VRN1 is not essential for wheat flowering, which contradicts current flowering models. This result does not diminish the importance of VRN1 in the seasonal regulation of wheat flowering. The up-regulation of VRN1 during winter is required to maintain low transcript levels of VRN2, accelerate the induction of FT in the leaves, and regulate a timely flowering in the spring. Our results also demonstrate the existence of redundant wheat flowering genes that may provide new targets for engineering wheat varieties better adapted to changing environments. </text>
      <annotation id="A3">
        <infon key="type">Protein</infon>
        <infon key="UniProtKB">P35631</infon>
        <location offset="522" length="8"/>
        <text>APETALA1</text>
      </annotation>
      <annotation id="A4">
        <infon key="type">Protein</infon>
        <infon key="comment">could not find entry based on species mentioned in the full length</infon>
        <location offset="1234" length="2"/>
        <location offset="1931" length="2"/>
        <text>FT</text>
      </annotation>
    </passage>
  </document>
  <document>
    <id>23370720</id>
    <infon key="BQ_FROM">PubMed</infon>
    <infon key="BQ_PIESCORE">-0.0998</infon>
    <infon key="BQ_DONE">YES</infon>
    <infon key="BQ_CURATABLE">YES</infon>
    <passage>
      <infon key="type">title</infon>
      <offset>0</offset>
      <text>A cyclic nucleotide-gated channel (CNGC16) in pollen is critical for stress tolerance in pollen reproductive development. </text>
      <annotation id="A1">
        <infon key="type">Protein</infon>
        <infon key="UniProtKB">Q9SU64</infon>
        <location offset="35" length="6"/>
        <location offset="365" length="6"/>
        <location offset="532" length="6"/>
        <location offset="697" length="6"/>
        <location offset="731" length="6"/>
        <location offset="827" length="6"/>
        <location offset="1313" length="6"/>
        <text>cngc16</text>
      </annotation>
    </passage>
    <passage>
      <infon key="type">abstract</infon>
      <offset>122</offset>
      <text>Cyclic nucleotide-gated channels (CNGCs) have been implicated in diverse aspects of plant growth and development, including responses to biotic and abiotic stress, as well as pollen tube growth and fertility. Here, genetic evidence identifies CNGC16 in Arabidopsis (Arabidopsis thaliana) as critical for pollen fertility under conditions of heat stress and drought. Two independent transfer DNA disruptions of cngc16 resulted in a greater than 10-fold stress-dependent reduction in pollen fitness and seed set. This phenotype was fully rescued through pollen expression of a CNGC16 transgene, indicating that cngc16-1 and 16-2 were both loss-of-function null alleles. The most stress-sensitive period for cngc16 pollen was during germination and the initiation of pollen tube tip growth. Pollen viability assays indicate that mutant pollen are also hypersensitive to external calcium chloride, a phenomenon analogous to calcium chloride hypersensitivities observed in other cngc mutants. A heat stress was found to increase concentrations of 3&#x27;,5&#x27;-cyclic guanyl monophosphate in both pollen and leaves, as detected using an antibody-binding assay. A quantitative PCR analysis indicates that cngc16 mutant pollen have attenuated expression of several heat-stress response genes, including two heat shock transcription factor genes, HsfA2 and HsfB1. Together, these results provide evidence for a heat stress response pathway in pollen that connects a cyclic nucleotide signal, a Ca(2+)-permeable ion channel, and a signaling network that activates a downstream transcriptional heat shock response. </text>
      <annotation id="A2">
        <infon key="type">Protein</infon>
        <infon key="UniProtKB">B3H5P6</infon>
        <location offset="1453" length="5"/>
        <text>HsfA2</text>
      </annotation>
      <annotation id="A3">
        <infon key="type">Protein</infon>
        <infon key="UniProtKB">Q96320</infon>
        <location offset="1463" length="5"/>
        <text>HsfB1</text>
      </annotation>
    </passage>
  </document>
  <document>
    <id>18726614</id>
    <infon key="BQ_FROM">PubMed</infon>
    <infon key="BQ_PIESCORE">-0.1397</infon>
    <infon key="BQ_DONE">YES</infon>
    <infon key="BQ_CURATABLE">YES</infon>
    <passage>
      <infon key="type">title</infon>
      <offset>0</offset>
      <text>Functional characterization of key structural genes in rice flavonoid biosynthesis. </text>
    </passage>
    <passage>
      <infon key="type">abstract</infon>
      <offset>84</offset>
      <text>Rice is a model system for monocot but the molecular features of rice flavonoid biosynthesis have not been extensively characterized. Rice structural gene homologs encoding chalcone synthase (CHS), chalcone isomerase (CHI), flavanone 3-hydroxylase (F3H), flavonoid 3&#x27;-hydroxylase (F3&#x27;H), dihydroflavonol 4-reductase (DFR), and anthocyanidin synthase (ANS) were identified by homology searches. Unique differential expression of OsF3H, OsDFR, and OsANS1 controlled by the Pl(w) locus, which contains the R/B-type regulatory genes OSB1 and OSB2, was demonstrated during light-induced anthocyanin accumulation in T65-Plw seedlings. Previously, F3H genes were often considered as early genes co-regulated with CHS and CHI genes in other plants. In selected non-pigmented rice lines, OSB2 is not expressed following illumination while their expressed OSB1sequences all contain the same nucleotide change leading to the T(64) M substitution within the conserved N-terminal interacting domain. Furthermore, the biochemical roles of the expressed rice structural genes (OsCHS1, OsCHI, OsF3H, and OsF3&#x27;H) were established in planta for the first time by complementation in the appropriate Arabidopsis transparent testa mutants. Using yeast two-hybrid analysis, OsCHS1 was demonstrated to interact physically with OsF3H, OsF3&#x27;H, OsDFR, and OsANS1, suggesting the existence of a macromolecular complex for anthocyanin biosynthesis in rice. Finally, flavones were identified as the major flavonoid class in the non-pigmented T65 seedlings in which the single-copy OsF3H gene was not expressed. Competition between flavone and anthocyanin pathways was evidenced by the significant reduction of tricin accumulation in the T65-Plw seedlings. </text>
      <annotation id="A1">
        <infon key="type">Protein</infon>
        <location offset="613" length="4"/>
        <text>OSB1</text>
      </annotation>
      <annotation id="A2">
        <infon key="type">Protein</infon>
        <location offset="622" length="4"/>
        <location offset="863" length="4"/>
        <text>OSB2</text>
      </annotation>
      <annotation id="A4">
        <infon key="type">Protein</infon>
        <infon key="UniProtKB">Q653W0</infon>
        <infon key="comment">not sure is this one</infon>
        <location offset="519" length="5"/>
        <text>OsDFR</text>
      </annotation>
      <annotation id="A5">
        <infon key="type">Protein</infon>
        <location offset="530" length="6"/>
        <location offset="1414" length="6"/>
        <text>OsANS1</text>
      </annotation>
      <annotation id="A6">
        <infon key="type">Protein</infon>
        <infon key="UniProtKB">Q7G602</infon>
        <infon key="synonym">flavonoid 3; OSF3&#x27;H</infon>
        <location offset="365" length="4"/>
        <text>F3&#x27;H</text>
      </annotation>
      <annotation id="A7">
        <infon key="type">Protein</infon>
        <infon key="UniProtKB">Q2R3A1</infon>
        <location offset="1146" length="6"/>
        <location offset="1336" length="6"/>
        <text>OsCHS1</text>
      </annotation>
      <annotation id="A8">
        <infon key="type">Protein</infon>
        <infon key="UniProtKB">Q84T92</infon>
        <infon key="synonym">chalcone isomerase</infon>
        <location offset="1154" length="5"/>
        <text>OsCHI</text>
      </annotation>
      <annotation id="A9">
        <infon key="type">Protein</infon>
        <infon key="comment">not in DB, LOC_OS04g56700</infon>
        <location offset="512" length="5"/>
        <location offset="1161" length="5"/>
        <location offset="1388" length="5"/>
        <location offset="1636" length="5"/>
        <text>OsF3H</text>
      </annotation>
    </passage>
  </document>
  <document>
    <id>16511242</id>
    <infon key="BQ_FROM">PubMed</infon>
    <infon key="BQ_PIESCORE">-0.1484</infon>
    <infon key="BQ_DONE">YES</infon>
    <infon key="BQ_CURATABLE">YES</infon>
    <passage>
      <infon key="type">title</infon>
      <offset>0</offset>
      <text>Expression, purification, crystallization and preliminary X-ray diffraction analysis of Arabidopsis thaliana cyclophilin 38 (AtCyp38). </text>
      <annotation id="A1">
        <infon key="type">Protein</infon>
        <infon key="UniProtKB">Q9SSA5</infon>
        <infon key="synonym">cyclophilin 38</infon>
        <location offset="125" length="7"/>
        <location offset="135" length="7"/>
        <location offset="248" length="7"/>
        <location offset="468" length="7"/>
        <location offset="791" length="7"/>
        <text>AtCyp38</text>
      </annotation>
    </passage>
    <passage>
      <infon key="type">abstract</infon>
      <offset>135</offset>
      <text>AtCyp38 is one of the highly divergent multidomain cyclophilins from Arabidopsis thaliana. A recombinant form of AtCyp38 (residues 83-437) was expressed in Escherichia coli and purified to homogeneity. The protein was crystallized using the vapour-batch technique with PEG 6000 and t-butanol as precipitants. Crystals of recombinant AtCyp38 diffracted X-rays to better than 2.5 A resolution at 95 K using a synchrotron-radiation source. The crystal belongs to the C-centred orthorhombic space group C222(1), with unit-cell parameters a = 58.2, b = 95.9, c = 167.5 A, and contains one molecule in the asymmetric unit. The selenomethionine derivative of the AtCyp38 protein was overexpressed, purified and crystallized in the same space group and data were collected to 3.5 A at the NSLS synchrotron. The structure is being solved by the MAD method. </text>
    </passage>
  </document>
  <document>
    <id>17989233</id>
    <infon key="BQ_FROM">PubMed</infon>
    <infon key="BQ_PIESCORE">-0.1512</infon>
    <infon key="BQ_DONE">YES</infon>
    <infon key="BQ_CURATABLE">YES</infon>
    <passage>
      <infon key="type">title</infon>
      <offset>0</offset>
      <text>ATM regulates the length of individual telomere tracts in Arabidopsis. </text>
      <annotation id="A1">
        <infon key="type">Protein</infon>
        <infon key="UniProtKB">Q9M3G7</infon>
        <infon key="synonym">ataxia talangiectasia</infon>
        <location offset="0" length="3"/>
        <location offset="332" length="3"/>
        <location offset="860" length="3"/>
        <location offset="1119" length="3"/>
        <location offset="1269" length="3"/>
        <location offset="1377" length="3"/>
        <location offset="1455" length="3"/>
        <text>ATM</text>
      </annotation>
    </passage>
    <passage>
      <infon key="type">abstract</infon>
      <offset>71</offset>
      <text>Telomeres have the paradoxical ability of protecting linear chromosome ends from DNA damage sensors by using these same proteins as essential components of their maintenance machinery. We have previously shown that the absence of ataxia telangiectasia mutated (ATM), a central regulator of the DNA damage response, accelerates the onset of genome instability in telomerase-deficient Arabidopsis, without increasing the rate of bulk telomere shortening. Here, we examine individual telomere tracts through successive plant generations using both fluorescence situ in hybridization (FISH) and primer extension telomere repeat amplification (PETRA). Unexpectedly, we found that the onset of profound developmental defects and abundant end-to-end chromosome fusions in fifth generation (G(5)) atm tert mutants required the presence of only one critically shortened telomere. Parent progeny analysis revealed that the short telomere arose as a consequence of an unusually large telomere rapid deletion (TRD) event. The most dramatic TRD was detected in atm tert mutants that had undergone meiosis. Notably, in contrast to TRD, alternative lengthening of telomeres (ALT) was suppressed in the absence of ATM. Finally, we show that size differences between telomeres on homologous chromosome ends are greater for atm tert than tert plants. Altogether, these findings suggest a dual role for ATM in regulating telomere size by promoting elongation of short telomeres and by preventing the accumulation of cells that harbor large telomere deletions. </text>
    </passage>
  </document>
  <document>
    <id>17114357</id>
    <infon key="BQ_FROM">PubMed</infon>
    <infon key="BQ_PIESCORE">-0.1611</infon>
    <infon key="BQ_DONE">YES</infon>
    <infon key="BQ_CURATABLE">YES</infon>
    <passage>
      <infon key="type">title</infon>
      <offset>0</offset>
      <text>A constitutive shade-avoidance mutant implicates TIR-NBS-LRR proteins in Arabidopsis photomorphogenic development. </text>
    </passage>
    <passage>
      <infon key="type">abstract</infon>
      <offset>115</offset>
      <text>In plants, light signals caused by the presence of neighbors accelerate stem growth and flowering and induce a more erect position of the leaves, a developmental strategy known as shade-avoidance syndrome. In addition, mutations in the photoreceptors that mediate shade-avoidance responses enhance disease susceptibility in Arabidopsis thaliana. Here, we describe the Arabidopsis constitutive shade-avoidance1 (csa1) mutant, which shows a shade-avoidance phenotype in the absence of shade and enhanced growth of a bacterial pathogen. The csa1 mutant has a T-DNA inserted within the second exon of a Toll/Interleukin1 receptor-nucleotide binding site-leucine-rich repeat (TIR-NBS-LRR) gene, which leads to the production of a truncated mRNA. Arabidopsis plants transformed with the truncated TIR-NBS-LRR gene recapitulate the mutant phenotype, indicating that csa1 is a dominant-negative mutation that interferes with phytochrome signaling. TIR-NBS-LRR proteins have been implicated in defense responses in plants. RPS4, the closest homolog of CSA1, confers resistance to Pseudomonas syringae and complements the csa1 mutant phenotype, indicating that responses to pathogens and neighbors share core-signaling components in Arabidopsis. In Drosophila melanogaster and Caenorhabditis elegans, TIR domain proteins are implicated in both development and immunity. Thus, the dual role of the TIR domain is conserved across kingdoms. </text>
      <annotation id="A1">
        <infon key="type">Protein</infon>
        <infon key="UniProtKB">F4KIF3</infon>
        <infon key="synonym">constitutive shade-avoidance1</infon>
        <location offset="526" length="4"/>
        <location offset="653" length="4"/>
        <location offset="974" length="4"/>
        <location offset="1158" length="4"/>
        <location offset="1227" length="4"/>
        <text>csa1</text>
      </annotation>
      <annotation id="A2">
        <infon key="type">Protein</infon>
        <infon key="UniProtKB">Q9XGM3</infon>
        <location offset="1129" length="4"/>
        <text>RPS4</text>
      </annotation>
    </passage>
  </document>
  <document>
    <id>12526807</id>
    <infon key="BQ_FROM">PubMed</infon>
    <infon key="BQ_PIESCORE">-0.197</infon>
    <infon key="BQ_DONE">YES</infon>
    <infon key="BQ_CURATABLE">YES</infon>
    <passage>
      <infon key="type">title</infon>
      <offset>0</offset>
      <text>ROS1, a repressor of transcriptional gene silencing in Arabidopsis, encodes a DNA glycosylase/lyase. </text>
      <annotation id="A1">
        <infon key="type">Protein</infon>
        <infon key="UniProtKB">Q9SJQ6</infon>
        <location offset="0" length="4"/>
        <location offset="130" length="4"/>
        <location offset="229" length="4"/>
        <location offset="404" length="4"/>
        <location offset="530" length="4"/>
        <location offset="684" length="4"/>
        <location offset="806" length="4"/>
        <text>ROS1</text>
      </annotation>
    </passage>
    <passage>
      <infon key="type">abstract</infon>
      <offset>101</offset>
      <text>Mutations in the Arabidopsis ROS1 locus cause transcriptional silencing of a transgene and a homologous endogenous gene. In the ros1 mutants, the promoter of the silenced loci is hypermethylated, which may be triggered by small RNAs produced from the transgene repeats. The transcriptional silencing in ros1 mutants can be released by the ddm1 mutation or the application of the DNA methylation inhibitor 5-aza-2&#x27;-deoxycytidine. ROS1 encodes an endonuclease III domain nuclear protein with bifunctional DNA glycosylase/lyase activity against methylated but not unmethylated DNA. The ros1 mutant shows enhanced sensitivity to genotoxic agents methyl methanesulfonate and hydrogen peroxide. We suggest that ROS1 is a DNA repair protein that represses homology-dependent transcriptional gene silencing by demethylating the target promoter DNA. </text>
    </passage>
  </document>
  <document>
    <id>16478046</id>
    <infon key="BQ_FROM">PubMed</infon>
    <infon key="BQ_PIESCORE">-0.23</infon>
    <infon key="BQ_DONE">YES</infon>
    <infon key="BQ_CURATABLE">YES</infon>
    <passage>
      <infon key="type">title</infon>
      <offset>0</offset>
      <text>MtENOD11 gene activation during rhizobial infection and mycorrhizal arbuscule development requires a common AT-rich-containing regulatory sequence. </text>
    </passage>
    <passage>
      <infon key="type">abstract</infon>
      <offset>148</offset>
      <text>The MtENOD11 gene from the model legume Medicago truncatula is transcriptionally activated both in response to Sinorhizobium meliloti Nod factors and throughout infection of root tissues by the nitrogen-fixing microsymbiont. To identify the regulatory sequences involved in symbiosis-related MtENOD11 expression, a series of promoter deletions driving the beta-glucuronidase reporter gene were analyzed in transgenic M. truncatula roots. These studies have revealed that distinct regulatory regions are involved in infection-related MtENOD11 expression compared with preinfection (Nod factor-mediated) expression. In particular, the 257-bp promoter sequence immediately upstream from the start codon is sufficient for infection-related expression, but is unable to drive gene transcription in response to the Nod factor elicitor. This truncated promoter is also sufficient to confer MtENOD11 expression during both the arbuscular mycorrhizal (AM) association and the parasitic interaction with root-knot nematodes. Site-directed mutagenesis further showed that a previously identified nodule-specific AT-rich motif is required for high-level MtENOD11 expression during S. meliloti infection as well as during AM colonization. However, mutation of this motif does not affect gene expression associated with nematode-feeding sites. Taken together, these results suggest a close link between regulatory mechanisms controlling transcriptional early nodulin gene activation during both rhizobial and AM root endosymbioses. </text>
      <annotation id="A1">
        <infon key="type">Protein</infon>
        <infon key="UniProtKB">Q9FEW3</infon>
        <infon key="synonym">ENOD11</infon>
        <location offset="0" length="8"/>
        <location offset="152" length="8"/>
        <location offset="440" length="8"/>
        <location offset="681" length="8"/>
        <location offset="1031" length="8"/>
        <location offset="1290" length="8"/>
        <text>MtENOD11</text>
      </annotation>
    </passage>
  </document>
  <document>
    <id>17924136</id>
    <infon key="BQ_FROM">PubMed</infon>
    <infon key="BQ_PIESCORE">-0.2311</infon>
    <infon key="BQ_DONE">YES</infon>
    <infon key="BQ_CURATABLE">YES</infon>
    <passage>
      <infon key="type">title</infon>
      <offset>0</offset>
      <text>Tie-dyed1 and sucrose export defective1 act independently to promote carbohydrate export from maize leaves. </text>
    </passage>
    <passage>
      <infon key="type">abstract</infon>
      <offset>108</offset>
      <text>tie-dyed1 (tdy1) and sucrose export defective1 (sxd1) are recessive maize (Zea mays) mutants with nonclonal chlorotic leaf sectors that hyperaccumulate starch and soluble sugars. In addition, both mutants display similar growth-related defects such as reduced plant height and inflorescence development due to the retention of carbohydrates in leaves. As tdy1 and sxd1 are the only variegated leaf mutants known to accumulate carbohydrates in any plant, we investigated whether Tdy1 and Sxd1 function in the same pathway. Using aniline blue staining for callose and transmission electron microscopy to inspect plasmodesmatal ultrastructure, we determined that tdy1 does not have any physical blockage or alteration along the symplastic transport pathway as found in sxd1 mutants. To test whether the two genes function in the same genetic pathway, we constructed F(2) families segregating both mutations. Double mutant plants showed an additive interaction for growth related phenotypes and soluble sugar accumulation, and expressed the leaf variegation pattern of both single mutants indicating that Tdy1 and Sxd1 act in separate genetic pathways. Although sxd1 mutants lack tocopherols, we determined that tdy1 mutants have wild-type tocopherol levels, indicating that Tdy1 does not function in the same biochemical pathway as Sxd1. From these and other data we conclude that Tdy1 and Sxd1 function independently to promote carbon export from leaves. Our genetic and cytological studies implicate Tdy1 functioning in veins, and a model discussing possible functions of TDY1 is presented. </text>
      <annotation id="A1">
        <infon key="type">Protein</infon>
        <infon key="UniProtKB">Q94FY8</infon>
        <infon key="synonym">sucrose export defective1</infon>
        <location offset="156" length="4"/>
        <location offset="472" length="4"/>
        <location offset="595" length="4"/>
        <location offset="874" length="4"/>
        <location offset="1218" length="4"/>
        <location offset="1266" length="4"/>
        <location offset="1437" length="4"/>
        <location offset="1495" length="4"/>
        <text>Sxd1</text>
      </annotation>
      <annotation id="A2">
        <infon key="type">Protein</infon>
        <infon key="UniProtKB">B8XIB0</infon>
        <infon key="synonym">tie-dyed1</infon>
        <location offset="119" length="4"/>
        <location offset="463" length="4"/>
        <location offset="586" length="4"/>
        <location offset="768" length="4"/>
        <location offset="1209" length="4"/>
        <location offset="1316" length="4"/>
        <location offset="1379" length="4"/>
        <location offset="1486" length="4"/>
        <location offset="1607" length="4"/>
        <location offset="1679" length="4"/>
        <text>tdy1</text>
      </annotation>
    </passage>
  </document>
  <document>
    <id>18037378</id>
    <infon key="BQ_FROM">PubMed</infon>
    <infon key="BQ_PIESCORE">-0.2374</infon>
    <infon key="BQ_DONE">YES</infon>
    <infon key="BQ_CURATABLE">YES</infon>
    <passage>
      <infon key="type">title</infon>
      <offset>0</offset>
      <text>A novel ferritin gene, SferH-5, reveals heterogeneity of the 26.5-kDa subunit of soybean (Glycine max) seed ferritin. </text>
      <annotation id="A2">
        <infon key="type">Protein</infon>
        <infon key="comment">could not find entry</infon>
        <location offset="23" length="7"/>
        <location offset="141" length="7"/>
        <location offset="209" length="7"/>
        <location offset="443" length="7"/>
        <text>SferH-5</text>
      </annotation>
    </passage>
    <passage>
      <infon key="type">abstract</infon>
      <offset>118</offset>
      <text>A novel ferritin cDNA, SferH-5, has been cloned from 7-day-old soybean seedlings. Putative SferH-5 has 96% identity with SferH-1 reported previously. All the five amino acid variants distributed in the mature region are not involved in highly conserved residues associated with ferroxidase activity center. We speculate that SferH-5 encodes a novel 26.5-kDa subunit of soybean seed ferritin, which is designated H-5 in this study. Recombinant H-5 was able to assemble, together with co-expressed H-2, as a functional soybean seed ferritin-like complex, H-5/H-2. Our data reveal the potential heterogeneity of the 26.5-kDa subunit of soybean seed ferritin. </text>
      <annotation id="A1">
        <infon key="type">Protein</infon>
        <infon key="UniProtKB">P19976</infon>
        <location offset="239" length="7"/>
        <text>SferH-1</text>
      </annotation>
      <annotation id="A3">
        <infon key="type">complex</infon>
        <infon key="comment">soybean</infon>
        <location offset="671" length="7"/>
        <text>H-5/H-2</text>
      </annotation>
      <annotation id="A4">
        <infon key="type">Protein</infon>
        <infon key="UniProtKB">Q94IC4</infon>
        <location offset="614" length="3"/>
        <text>H-2</text>
      </annotation>
    </passage>
  </document>
  <document>
    <id>23277363</id>
    <infon key="BQ_FROM">PubMed</infon>
    <infon key="BQ_PIESCORE">-0.2629</infon>
    <infon key="BQ_DONE">YES</infon>
    <infon key="BQ_CURATABLE">YES</infon>
    <passage>
      <infon key="type">title</infon>
      <offset>0</offset>
      <text>A dominant point mutation in a RINGv E3 ubiquitin ligase homoeologous gene leads to cleistogamy in Brassica napus. </text>
    </passage>
    <passage>
      <infon key="type">abstract</infon>
      <offset>115</offset>
      <text>In the allopolyploid Brassica napus, we obtained a petal-closed flower mutation by ethyl methanesulfonate mutagenesis. Here, we report cloning and characterization of the Bn-CLG1A (CLG for cleistogamy) gene and the Bn-clg1A-1D mutant allele responsible for the cleistogamy phenotype. Bn-CLG1A encodes a RINGv E3 ubiquitin ligase that is highly conserved across eukaryotes. In the Bn-clg1A-1D mutant allele, a C-to-T transition converts a Pro at position 325 to a Leu (P325L), causing a dominant mutation leading to cleistogamy. B. napus and Arabidopsis thaliana plants transformed with a Bn-clg1A-1D allele show cleistogamous flowers, and characterization of these flowers suggests that the Bn-clg1A-1D mutation causes a pronounced negative regulation of cutin biosynthesis or loading and affects elongation or differentiation of petal and sepal cells. This results in an inhibition or a delay of petal development, leading to folded petals. A homoeologous gene (Bn-CLG1C), which shows 99.5% amino acid identity and is also constitutively and equally expressed to the wild-type Bn-CLG1A gene, was also identified. We showed that P325L is not a loss-of-function mutation and did not affect expression of Bn-clg1A-1D or Bn-CLG1C. Our findings suggest that P325L is a gain-of-function semidominant mutation, which led to either hyper- or neofunctionalization of a redundant homoeologous gene. </text>
      <annotation id="A1">
        <infon key="type">Protein</infon>
        <infon key="GenBank">KC206501</infon>
        <location offset="286" length="8"/>
        <location offset="330" length="8"/>
        <location offset="399" length="8"/>
        <location offset="495" length="8"/>
        <location offset="703" length="8"/>
        <location offset="806" length="8"/>
        <location offset="1193" length="8"/>
        <location offset="1318" length="8"/>
        <text>Bn-CLG1A</text>
      </annotation>
      <annotation id="A2">
        <infon key="type">Protein</infon>
        <infon key="GenBank">KC206503</infon>
        <location offset="1078" length="8"/>
        <location offset="1333" length="8"/>
        <text>Bn-CLG1C</text>
      </annotation>
    </passage>
  </document>
  <document>
    <id>19825605</id>
    <infon key="BQ_FROM">PubMed</infon>
    <infon key="BQ_PIESCORE">-0.2847</infon>
    <infon key="BQ_DONE">YES</infon>
    <infon key="BQ_CURATABLE">YES</infon>
    <passage>
      <infon key="type">title</infon>
      <offset>0</offset>
      <text>Membrane steroid binding protein 1 (MSBP1) stimulates tropism by regulating vesicle trafficking and auxin redistribution. </text>
      <annotation id="A1">
        <infon key="type">Protein</infon>
        <infon key="UniProtKB">Q9XFM6</infon>
        <infon key="synonym">Membrane steroid binding protein 1</infon>
        <location offset="36" length="5"/>
        <location offset="176" length="5"/>
        <location offset="486" length="5"/>
        <location offset="543" length="5"/>
        <location offset="636" length="5"/>
        <location offset="775" length="5"/>
        <location offset="797" length="5"/>
        <location offset="947" length="5"/>
        <location offset="974" length="5"/>
        <location offset="1160" length="5"/>
        <text>MSBP1</text>
      </annotation>
    </passage>
    <passage>
      <infon key="type">abstract</infon>
      <offset>122</offset>
      <text>Overexpression of membrane steroid binding protein 1 (MSBP1) stimulates the root gravitropism and anti-gravitropism of hypocotyl, which is mainly due to the enhanced auxin redistribution in the bending regions of hypocotyls and root tips. The inhibitory effects by 1-N-naphthylphthalamic acid (NPA), an inhibitor of polar auxin transport, are suppressed under the MSBP1 overexpression, suggesting the positive effects of MSBP1 on polar auxin transport. Interestingly, sub-cellular localization studies showed that MSBP1 is also localized in endosomes and observations of the membrane-selective dye FM4-64 revealed the enhanced vesicle trafficking under MSBP1 overexpression. MSBP1-overexpressing seedlings are less sensitive to brefeldin A (BFA) treatment, whereas the vesicle trafficking was evidently reduced by suppressed MSBP1 expression. Enhanced MSBP1 does not affect the polar localization of PIN2, but stimulates the PIN2 cycling and enhances the asymmetric PIN2 redistribution under gravi-stimulation. These results suggest that MSBP1 could enhance the cycling of PIN2-containing vesicles to stimulate the auxin redistribution under gravi-stimulation, providing informative hints on interactions between auxin and steroid binding protein. </text>
      <annotation id="A2">
        <infon key="type">Protein</infon>
        <infon key="UniProtKB">Q9LU77</infon>
        <location offset="1022" length="4"/>
        <location offset="1047" length="4"/>
        <location offset="1088" length="4"/>
        <location offset="1195" length="4"/>
        <text>PIN2</text>
      </annotation>
    </passage>
  </document>
  <document>
    <id>17114355</id>
    <infon key="BQ_FROM">PubMed</infon>
    <infon key="BQ_PIESCORE">-0.2912</infon>
    <infon key="BQ_DONE">YES</infon>
    <infon key="BQ_CURATABLE">YES</infon>
    <passage>
      <infon key="type">title</infon>
      <offset>0</offset>
      <text>Subcellular trafficking of the Arabidopsis auxin influx carrier AUX1 uses a novel pathway distinct from PIN1. </text>
      <annotation id="A1">
        <infon key="type">Protein</infon>
        <infon key="UniProtKB">Q96247</infon>
        <infon key="synonym">AUXIN-RESISTANT1 </infon>
        <location offset="64" length="4"/>
        <location offset="303" length="4"/>
        <location offset="503" length="4"/>
        <location offset="583" length="4"/>
        <location offset="779" length="4"/>
        <location offset="921" length="4"/>
        <location offset="1173" length="4"/>
        <location offset="1247" length="4"/>
        <location offset="1399" length="4"/>
        <text>AUX1</text>
      </annotation>
      <annotation id="A4">
        <infon key="type">Protein</infon>
        <infon key="UniProtKB">Q9C6B8</infon>
        <infon key="synonym">PIN-FORMED 1</infon>
        <location offset="104" length="4"/>
        <location offset="326" length="4"/>
        <location offset="1229" length="4"/>
        <text>PIN1</text>
      </annotation>
    </passage>
    <passage>
      <infon key="type">abstract</infon>
      <offset>110</offset>
      <text>The directional flow of the plant hormone auxin mediates multiple developmental processes, including patterning and tropisms. Apical and basal plasma membrane localization of AUXIN-RESISTANT1 (AUX1) and PIN-FORMED1 (PIN1) auxin transport components underpins the directionality of intercellular auxin flow in Arabidopsis thaliana roots. Here, we examined the mechanism of polar trafficking of AUX1. Real-time live cell analysis along with subcellular markers revealed that AUX1 resides at the apical plasma membrane of protophloem cells and at highly dynamic subpopulations of Golgi apparatus and endosomes in all cell types. Plasma membrane and intracellular pools of AUX1 are interconnected by actin-dependent constitutive trafficking, which is not sensitive to the vesicle trafficking inhibitor brefeldin A. AUX1 subcellular dynamics are not influenced by the auxin influx inhibitor NOA but are blocked by the auxin efflux inhibitors TIBA and PBA. Furthermore, auxin transport inhibitors and interference with the sterol composition of membranes disrupt polar AUX1 distribution at the plasma membrane. Compared with PIN1 trafficking, AUX1 dynamics display different sensitivities to trafficking inhibitors and are independent of the endosomal trafficking regulator ARF GEF GNOM. Hence, AUX1 uses a novel trafficking pathway in plants that is distinct from PIN trafficking, providing an additional mechanism for the fine regulation of auxin transport. </text>
      <annotation id="A2">
        <infon key="type">Protein</infon>
        <infon key="UniProtKB">Q42510</infon>
        <location offset="1386" length="4"/>
        <text>GNOM</text>
      </annotation>
      <annotation id="A3">
        <infon key="type">Protein</infon>
        <infon key="UniProtKB">Q66GP9</infon>
        <location offset="996" length="3"/>
        <text>NOA</text>
      </annotation>
    </passage>
  </document>
  <document>
    <id>15821993</id>
    <infon key="BQ_FROM">PubMed</infon>
    <infon key="BQ_PIESCORE">-0.2932</infon>
    <infon key="BQ_DONE">YES</infon>
    <infon key="BQ_CURATABLE">YES</infon>
    <passage>
      <infon key="type">title</infon>
      <offset>0</offset>
      <text>Functional and regulatory analysis of the Arabidopsis thaliana CAX2 cation transporter. </text>
      <annotation id="A2">
        <infon key="type">Protein</infon>
        <infon key="UniProtKB">Q39254</infon>
        <location offset="63" length="4"/>
        <location offset="234" length="4"/>
        <location offset="339" length="4"/>
        <location offset="474" length="4"/>
        <location offset="600" length="4"/>
        <location offset="747" length="4"/>
        <location offset="822" length="4"/>
        <location offset="1042" length="4"/>
        <location offset="1247" length="4"/>
        <text>cax2</text>
      </annotation>
    </passage>
    <passage>
      <infon key="type">abstract</infon>
      <offset>88</offset>
      <text>The vacuolar sequestration of metals is an important metal tolerance mechanism in plants. The Arabidopsis thaliana vacuolar transporters CAX1 and CAX2 were originally identified in a Saccharomyces cerevisiae suppression screen as Ca2+/H+ antiporters. CAX2 has a low affinity for Ca2+ but can transport other metals including Mn2+ and Cd2+. Here we demonstrate that unlike cax1 mutants, CAX2 insertional mutants caused no discernable morphological phenotypes or alterations in Ca2+/H+ antiport activity. However, cax2 lines exhibited a reduction in vacuolar Mn2+/H+ antiport and, like cax1 mutants, reduced V-type H+ -ATPase (V-ATPase) activity. Analysis of a CAX2 promoter beta-glucoronidase (GUS) reporter gene fusion confirmed that CAX2 was expressed throughout the plant and strongly expressed in flower tissue, vascular tissue and in the apical meristem of young plants. Heterologous expression in yeast identified an N-terminal regulatory region in CAX2, suggesting that Arabidopsis contains multiple cation/H+ antiporters with shared regulatory features. Furthermore, despite significant variations in morphological and biochemical phenotypes, cax1 and cax2 lines both significantly alter V-ATPase activity, hinting at coordinate regulation among transporters driven by H+ gradients and the V-ATPase. </text>
      <annotation id="A1">
        <infon key="type">Protein</infon>
        <infon key="UniProtKB">Q39253</infon>
        <location offset="225" length="4"/>
        <location offset="460" length="4"/>
        <location offset="672" length="4"/>
        <location offset="1238" length="4"/>
        <text>cax1</text>
      </annotation>
      <annotation id="A3">
        <infon key="type">complex</infon>
        <infon key="comment">Arabidopsis</infon>
        <location offset="1385" length="8"/>
        <text>V-ATPase</text>
      </annotation>
    </passage>
  </document>
  <document>
    <id>18665917</id>
    <infon key="BQ_FROM">PubMed</infon>
    <infon key="BQ_PIESCORE">-0.2961</infon>
    <infon key="BQ_DONE">YES</infon>
    <infon key="BQ_CURATABLE">YES</infon>
    <passage>
      <infon key="type">title</infon>
      <offset>0</offset>
      <text>The DOF transcription factor OBP1 is involved in cell cycle regulation in Arabidopsis thaliana. </text>
      <annotation id="A3">
        <infon key="type">Protein</infon>
        <infon key="UniProtKB">Q39088</infon>
        <location offset="29" length="4"/>
        <location offset="493" length="4"/>
        <location offset="589" length="4"/>
        <location offset="712" length="4"/>
        <location offset="940" length="4"/>
        <location offset="1114" length="4"/>
        <location offset="1304" length="4"/>
        <text>OBP1</text>
      </annotation>
    </passage>
    <passage>
      <infon key="type">abstract</infon>
      <offset>96</offset>
      <text>In contrast to animal growth, plant growth is largely post-embryonic. Therefore plants have developed new mechanisms to precisely regulate cell proliferation by means of internal and external stimuli whilst the general core cell cycle machinery is conserved between eukaryotes. In this work we demonstrate a role for the Arabidopsis thaliana DNA-binding-with-one-finger (DOF) transcription factor OBP1 in the control of cell division upon developmental signalling. Inducible overexpression of OBP1 resulted in a significant overrepresentation of cell cycle genes among the upregulated transcripts. Direct targets of OBP1, as verified by chromatin immunoprecipitation, include at least the core cell cycle gene CYCD3;3 and the replication-specific transcription factor gene AtDOF2;3. Consistent with our molecular data, short-term activation of OBP1 in cell cultures affected cell cycle re-entry, shortening the duration of the G(1) phase and the overall length of the cell cycle, whilst constitutive overexpression of OBP1 in plants influenced cell size and cell number, leading to a dwarfish phenotype. Expression during embryogenesis, germination and lateral root initiation suggests an important role for OBP1 in cell cycle re-entry, operating as a transcriptional regulator of key cell cycle genes. Our findings provide significant input into our understanding of how cell cycle activity is incorporated into plant growth and development. </text>
      <annotation id="A4">
        <infon key="type">Protein</infon>
        <infon key="UniProtKB">O22967</infon>
        <location offset="869" length="8"/>
        <text>AtDOF2;3</text>
      </annotation>
      <annotation id="A5">
        <infon key="type">Protein</infon>
        <infon key="UniProtKB">Q9SN11</infon>
        <location offset="806" length="7"/>
        <text>CYCD3;3</text>
      </annotation>
    </passage>
  </document>
  <document>
    <id>17114582</id>
    <infon key="BQ_FROM">PubMed</infon>
    <infon key="BQ_PIESCORE">-0.2988</infon>
    <infon key="BQ_DONE">YES</infon>
    <infon key="BQ_CURATABLE">YES</infon>
    <passage>
      <infon key="type">title</infon>
      <offset>0</offset>
      <text>MtHAP2-1 is a key transcriptional regulator of symbiotic nodule development regulated by microRNA169 in Medicago truncatula. </text>
      <annotation id="A1">
        <infon key="type">Protein</infon>
        <infon key="UniProtKB">A4ZVU9</infon>
        <location offset="0" length="8"/>
        <location offset="236" length="8"/>
        <location offset="439" length="8"/>
        <location offset="546" length="8"/>
        <location offset="623" length="8"/>
        <location offset="670" length="8"/>
        <location offset="758" length="8"/>
        <text>MtHAP2-1</text>
      </annotation>
    </passage>
    <passage>
      <infon key="type">abstract</infon>
      <offset>125</offset>
      <text>In the model legume Medicago truncatula, we identified a new transcription factor of the CCAAT-binding family, MtHAP2-1, for which RNA interference (RNAi) and in situ hybridization experiments indicate a key role during nodule development, possibly by controlling nodule meristem function. We could also show that MtHAP2-1 is regulated by microRNA169, whose overexpression leads to the same nodule developmental block as MtHAP2-1 RNAi constructs. The complementary expression pattern of miR169 and MtHAP2-1 and the phenotype of miR169-resistant MtHAP2-1 nodules strongly suggest, in addition, that the miR169-mediated restriction of MtHAP2-1 expression to the nodule meristematic zone is essential for the differentiation of nodule cells. </text>
    </passage>
  </document>
  <document>
    <id>12481999</id>
    <infon key="BQ_FROM">PubMed</infon>
    <infon key="BQ_PIESCORE">-0.3062</infon>
    <infon key="BQ_DONE">YES</infon>
    <infon key="BQ_CURATABLE">YES</infon>
    <passage>
      <infon key="type">title</infon>
      <offset>0</offset>
      <text>The mitogen-activated protein kinase gene MAF1 is essential for the early differentiation phase of appressorium formation in Colletotrichum lagenarium. </text>
    </passage>
    <passage>
      <infon key="type">abstract</infon>
      <offset>152</offset>
      <text>Colletotrichum lagenarium, the causal agent of cucumber anthracnose, invades host plants by forming a specialized infection structure called an appressorium. In this fungus, the mitogen-activated protein kinase (MAPK) gene CMK1 is involved in several steps of the infection process, including appressorium formation. In this study, the goal was to investigate roles of other MAPKs in C. lagenarium. The MAPK gene MAF1, related to Saccharomyces cerevisiae MPK1 and Magnaporthe grisea MPS1, was isolated and functionally characterized. The maf1 gene replacement mutants grew normally, but there was a significant reduction in conidiation and fungal pathogenicity. The M. grisea mps1 mutant forms appressoria, but conidia of the C. lagenarium maf1 mutants produced elongated germ tubes without appressoria on both host plant and glass, on which the wild type forms appressoria, suggesting that MAF1 has an essential role in appressorium formation on inductive surfaces. On a nutrient agar, wild-type conidia produced elongated germ tubes without appressoria. The morphological phenotype of the wild type on the nutrient agar was similar to that of the maf1 mutants on inductive surfaces, suggesting repression of the MAF1-mediated appressorium differentiation on the nutrient agar. The cmk1 mutants failed to form normal appressoria but produced swollen, appressorium-like structures on inductive surfaces, which is morphologically different from the maf1 mutants. These findings suggest that MAF1 is required for the early differentiation phase of appressorium formation, whereas CMK1 is involved in the maturation of appressoria. </text>
      <annotation id="A1">
        <infon key="type">Protein</infon>
        <infon key="UniProtKB">Q9UW09	</infon>
        <location offset="375" length="4"/>
        <location offset="1435" length="4"/>
        <location offset="1730" length="4"/>
        <text>CMK1</text>
      </annotation>
      <annotation id="A3">
        <infon key="type">Protein</infon>
        <infon key="UniProtKB">Q00772</infon>
        <location offset="607" length="4"/>
        <text>MPK1</text>
      </annotation>
      <annotation id="A4">
        <infon key="type">Protein</infon>
        <infon key="UniProtKB">O13352</infon>
        <location offset="635" length="4"/>
        <location offset="828" length="4"/>
        <text>mps1</text>
      </annotation>
      <annotation id="A5">
        <infon key="type">Protein</infon>
        <infon key="UniProtKB">Q8X125</infon>
        <location offset="42" length="4"/>
        <location offset="565" length="4"/>
        <location offset="690" length="4"/>
        <location offset="892" length="4"/>
        <location offset="1043" length="4"/>
        <location offset="1301" length="4"/>
        <location offset="1366" length="4"/>
        <location offset="1600" length="4"/>
        <location offset="1642" length="4"/>
        <text>MAF1</text>
      </annotation>
    </passage>
  </document>
  <document>
    <id>19825602</id>
    <infon key="BQ_FROM">PubMed</infon>
    <infon key="BQ_PIESCORE">-0.3096</infon>
    <infon key="BQ_DONE">YES</infon>
    <infon key="BQ_CURATABLE">YES</infon>
    <passage>
      <infon key="type">title</infon>
      <offset>0</offset>
      <text>ABP41 is involved in the pollen tube development via fragmenting actin filaments. </text>
      <annotation id="A1">
        <infon key="type">Protein</infon>
        <infon key="UniProtKB">P84994</infon>
        <location offset="0" length="5"/>
        <location offset="82" length="5"/>
        <location offset="499" length="5"/>
        <location offset="586" length="5"/>
        <location offset="809" length="5"/>
        <location offset="978" length="5"/>
        <text>ABP41</text>
      </annotation>
    </passage>
    <passage>
      <infon key="type">abstract</infon>
      <offset>82</offset>
      <text>ABP41 is identified as a novel member of plant villin/gelsolin/fragmin superfamily proteins from lily pollen, which binds stoichiometrically to actin filaments and severs them in vitro. To further understand its in-vivo function and the potential molecular mechanisms, biochemical analysis, fluorescence microscopic observation and microinjection assays were performed. Different biochemical measurements showed that ABP41 maintained actin filaments in forms of short F-actin in vitro. Microinjection of ABP41 into pollen tubes could fragment the pre-existing actin filaments, inhibit the velocity of cytoplasmic streaming, and shorten the length of the clear zone of pollen tube. In addition, it was found that the endogenous ABP41 expressing level was dynamically corresponding to the short actin filament structure in pollen at different stages of pollen germination. Our results suggest that ABP41 is involved in the regulation of actin dynamics during the pollen germination process via maintenance of short dynamic actin filaments. </text>
      <annotation id="A2">
        <infon key="type">family</infon>
        <infon key="comment">plant</infon>
        <location offset="129" length="23"/>
        <text>villin/gelsolin/fragmin</text>
      </annotation>
    </passage>
  </document>
  <document>
    <id>12481088</id>
    <infon key="BQ_FROM">PubMed</infon>
    <infon key="BQ_PIESCORE">-0.3164</infon>
    <infon key="BQ_DONE">YES</infon>
    <infon key="BQ_CURATABLE">YES</infon>
    <passage>
      <infon key="type">title</infon>
      <offset>0</offset>
      <text>The maize gene terpene synthase 1 encodes a sesquiterpene synthase catalyzing the formation of (E)-beta-farnesene, (E)-nerolidol, and (E,E)-farnesol after herbivore damage. </text>
    </passage>
    <passage>
      <infon key="type">abstract</infon>
      <offset>173</offset>
      <text>Maize (Zea mays) emits a mixture of volatile compounds upon attack by the Egyptian cotton leafworm (Spodoptera littoralis). These substances, primarily mono- and sesquiterpenes, are used by parasitic wasps to locate the lepidopteran larvae, which are their natural hosts. This interaction among plant, lepidopteran larvae, and hymenopteran parasitoids benefits the plant and has been termed indirect defense. The committed step in the biosynthesis of the different skeletal types of mono- and sesquiterpenes is catalyzed by terpene synthases, a class of enzymes that forms a large variety of mono- and sesquiterpene products from prenyl diphosphate precursors. We isolated a terpene synthase gene, terpene synthase 1 (tps1), from maize that exhibits only a low degree of sequence identity to previously identified terpene synthases. Upon expression in a bacterial system, the encoded enzyme produced the acyclic sesquiterpenes, (E)-beta-farnesene, (E,E)-farnesol, and (3R)-(E)-nerolidol, the last an intermediate in the formation of (3E)-4,8-dimethyl-1,3,7-nonatriene. Both (E)-beta-farnesene and (3E)-4,8-dimethyl-1,3,7-nonatriene are prominent compounds of the maize volatile blend that is emitted after herbivore damage. The biochemical characteristics of the encoded enzyme are similar to those of terpene synthases from both gymnosperms and dicotyledonous angiosperms, suggesting that catalysis involves a similar electrophilic reaction mechanism. The transcript level of tps1 in the maize cv B73 was elevated after herbivory, mechanical damage, and treatment with elicitors. In contrast, the increase in the transcript level of the tps1 gene or gene homolog in the maize cv Delprim after herbivory was less pronounced, suggesting that the regulation of terpene synthase expression may vary among maize varieties. </text>
      <annotation id="A1">
        <infon key="type">Protein</infon>
        <infon key="UniProtKB">Q84ZW8</infon>
        <infon key="synonym">terpene synthase 1</infon>
        <location offset="891" length="4"/>
        <location offset="1650" length="4"/>
        <location offset="1811" length="4"/>
        <text>tps1</text>
      </annotation>
      <annotation id="A2">
        <infon key="type">family</infon>
        <location offset="697" length="17"/>
        <text>terpene synthases</text>
      </annotation>
    </passage>
  </document>
  <document>
    <id>17715150</id>
    <infon key="BQ_FROM">PubMed</infon>
    <infon key="BQ_PIESCORE">-0.3176</infon>
    <infon key="BQ_DONE">YES</infon>
    <infon key="BQ_CURATABLE">YES</infon>
    <passage>
      <infon key="type">title</infon>
      <offset>0</offset>
      <text>The fiber specificity of the cotton FSltp4 gene promoter is regulated by an AT-rich promoter region and the AT-hook transcription factor GhAT1. </text>
      <annotation id="A1">
        <infon key="type">Protein</infon>
        <infon key="UniProtKB">A7TUG4</infon>
        <location offset="36" length="6"/>
        <location offset="522" length="6"/>
        <location offset="1230" length="6"/>
        <location offset="1377" length="6"/>
        <text>FSltp4</text>
      </annotation>
      <annotation id="A2">
        <infon key="type">Protein</infon>
        <infon key="UniProtKB">A7TUG5</infon>
        <location offset="137" length="5"/>
        <location offset="991" length="5"/>
        <location offset="1029" length="5"/>
        <location offset="1074" length="5"/>
        <location offset="1185" length="5"/>
        <location offset="1313" length="5"/>
        <text>GhAT1</text>
      </annotation>
    </passage>
    <passage>
      <infon key="type">abstract</infon>
      <offset>144</offset>
      <text>Fiber-specific genes are expressed preferentially or exclusively in cotton (Gossypium spp.) fiber and are thought to have important functions in fiber development. The promoters of these genes are of interest because they control transcription in the fiber cell and may be used in the genetic manipulation of fiber quality. The promoter of a cotton lipid transfer protein gene, FSltp4, was isolated and shown to direct fiber-specific transcription of an abundant mRNA in cotton. In transgenic tobacco, this promoter was strongly active in leaf trichomes. Deletion analysis of the promoter identified an AT-rich 84 bp fiber specificity region (FSR) necessary for activity exclusively in the fiber cells. Cotton fiber proteins that bind the FSR were isolated using a yeast one-hybrid assay. One of these was a putative AT-hook transcription factor (GhAT1) containing two AT-hook motifs. GhAT1 was shown to be nuclear localized, and GhAT1 transcripts were found to be preferentially expressed in ovules and non-fiber tissues. Overexpression of GhAT1 strongly repressed the activity of the FSltp4 promoter in the trichomes of transgenic tobacco. These results suggest that GhAT1 assists in the specification of fiber cells by repressing FSltp4 in the non-fiber tissues of the cotton plant. </text>
    </passage>
  </document>
  <document>
    <id>18592691</id>
    <infon key="BQ_FROM">PubMed</infon>
    <infon key="BQ_PIESCORE">-0.3353</infon>
    <infon key="BQ_DONE">YES</infon>
    <infon key="BQ_CURATABLE">YES</infon>
    <passage>
      <infon key="type">title</infon>
      <offset>0</offset>
      <text>Isolation of EF1gamma from calli regenerating SSH library in Maize (Zea mays). </text>
      <annotation id="A1">
        <infon key="type">Protein</infon>
        <infon key="UniProtKB">K7VEX9; K7UNK0; K7UFW0; K7UZU0</infon>
        <location offset="13" length="8"/>
        <text>EF1gamma</text>
      </annotation>
    </passage>
    <passage>
      <infon key="type">abstract</infon>
      <offset>79</offset>
      <text>18599Hong, a good Maize (Zea mays) inbred line as well as good transformation acceptor with high regeneration capacity, was used for isolating embryonic callus regeneration genes. Subtractive library was constructed by Suppression subtractive hybridization and screened by Reverse Northern Hybridization. The clones of No. 27 was randomly picked to sequence. NCBI blastx results showed the similarity to elongation factor 1gamma in rice. </text>
      <annotation id="A2">
        <infon key="type">Protein</infon>
        <infon key="UniProtKB">Q9ZRI7</infon>
        <location offset="483" length="24"/>
        <text>elongation factor 1gamma</text>
      </annotation>
    </passage>
  </document>
  <document>
    <id>12496310</id>
    <infon key="BQ_FROM">PubMed</infon>
    <infon key="BQ_PIESCORE">-0.3434</infon>
    <infon key="BQ_DONE">YES</infon>
    <infon key="BQ_CURATABLE">YES</infon>
    <passage>
      <infon key="type">title</infon>
      <offset>0</offset>
      <text>Manganese specificity determinants in the Arabidopsis metal/H+ antiporter CAX2. </text>
      <annotation id="A2">
        <infon key="type">Protein</infon>
        <infon key="UniProtKB">Q39254</infon>
        <location offset="74" length="4"/>
        <location offset="455" length="4"/>
        <location offset="565" length="4"/>
        <location offset="707" length="4"/>
        <location offset="749" length="4"/>
        <location offset="1067" length="4"/>
        <location offset="1183" length="4"/>
        <location offset="1269" length="4"/>
        <text>CAX2</text>
      </annotation>
    </passage>
    <passage>
      <infon key="type">abstract</infon>
      <offset>80</offset>
      <text>In plants and fungi, vacuolar transporters help remove potentially toxic cations from the cytosol. Metal/H(+) antiporters are involved in metal sequestration into the vacuole. However, the specific transport properties and the ability to manipulate these transporters to alter substrate specificity are poorly understood. The Arabidopsis thaliana cation exchangers, CAX1 and CAX2, can both transport Ca(2+) into the vacuole. There are 11 CAX-like transporters in Arabidopsis; however, CAX2 was the only characterized CAX transporter capable of vacuolar Mn(2+) transport when expressed in yeast. To determine the domains within CAX2 that mediate Mn(2+) specificity, six CAX2 mutants were constructed that contained different regions of the CAX1 transporter. One class displayed no alterations in Mn(2+) or Ca(2+) transport, the second class showed a reduction in Ca(2+) transport and no measurable Mn(2+) transport, and the third mutant, which contained a 10-amino acid domain from CAX1 (CAX2-C), showed no reduction in Ca(2+) transport and a complete loss of Mn(2+) transport. The subdomain analysis of CAX2-C identified a 3-amino acid region that is responsible for Mn(2+) specificity of CAX2. This study provides evidence for the feasibility of altering substrate specificity in a metal/H(+) antiporter, an important family of transporters found in a variety of organisms. </text>
      <annotation id="A1">
        <infon key="type">Protein</infon>
        <infon key="UniProtKB">Q39253</infon>
        <location offset="446" length="4"/>
        <location offset="819" length="4"/>
        <location offset="1061" length="4"/>
        <text>CAX1</text>
      </annotation>
    </passage>
  </document>
  <document>
    <id>12481085</id>
    <infon key="BQ_FROM">PubMed</infon>
    <infon key="BQ_PIESCORE">-0.3492</infon>
    <infon key="BQ_DONE">YES</infon>
    <infon key="BQ_CURATABLE">YES</infon>
    <passage>
      <infon key="type">title</infon>
      <offset>0</offset>
      <text>Molecular characterization of an Arabidopsis acyl-coenzyme a synthetase localized on glyoxysomal membranes. </text>
    </passage>
    <passage>
      <infon key="type">abstract</infon>
      <offset>108</offset>
      <text>In higher plants, fat-storing seeds utilize storage lipids as a source of energy during germination. To enter the beta-oxidation pathway, fatty acids need to be activated to acyl-coenzyme As (CoAs) by the enzyme acyl-CoA synthetase (ACS; EC 6.2.1.3). Here, we report the characterization of an Arabidopsis cDNA clone encoding for a glyoxysomal acyl-CoA synthetase designated AtLACS6. The cDNA sequence is 2,106 bp long and it encodes a polypeptide of 701 amino acids with a calculated molecular mass of 76,617 D. Analysis of the amino-terminal sequence indicates that acyl-CoA synthetase is synthesized as a larger precursor containing a cleavable amino-terminal presequence so that the mature polypeptide size is 663 amino acids. The presequence shows high similarity to the typical PTS2 (peroxisomal targeting signal 2). The AtLACS6 also shows high amino acid identity to prokaryotic and eukaryotic fatty acyl-CoA synthetases. Immunocytochemical and cell fractionation analyses indicated that the AtLACS6 is localized on glyoxysomal membranes. AtLACS6 was overexpressed in insect cells and purified to near homogeneity. The purified enzyme is particularly active on long-chain fatty acids (C16:0). Results from immunoblot analysis revealed that the expression of both AtLACS6 and beta-oxidation enzymes coincide with fatty acid degradation. These data suggested that AtLACS6 might play a regulatory role both in fatty acid import into glyoxysomes by making a complex with other factors, e.g. PMP70, and in fatty acid beta-oxidation activating the fatty acids. </text>
      <annotation id="A1">
        <infon key="type">Protein</infon>
        <infon key="UniProtKB">Q8LPS1</infon>
        <location offset="483" length="7"/>
        <location offset="935" length="7"/>
        <location offset="1107" length="7"/>
        <location offset="1154" length="7"/>
        <location offset="1378" length="7"/>
        <location offset="1477" length="7"/>
        <text>AtLACS6</text>
      </annotation>
      <annotation id="A2">
        <infon key="type">Protein</infon>
        <infon key="comment">could not find entry</infon>
        <location offset="1602" length="5"/>
        <text>PMP70</text>
      </annotation>
    </passage>
  </document>
  <document>
    <id>17114354</id>
    <infon key="BQ_FROM">PubMed</infon>
    <infon key="BQ_PIESCORE">-0.3602</infon>
    <infon key="BQ_DONE">YES</infon>
    <infon key="BQ_CURATABLE">YES</infon>
    <passage>
      <infon key="type">title</infon>
      <offset>0</offset>
      <text>The transcription factors WRKY11 and WRKY17 act as negative regulators of basal resistance in Arabidopsis thaliana. </text>
      <annotation id="A1">
        <infon key="type">Protein</infon>
        <infon key="UniProtKB">Q9SV15</infon>
        <location offset="26" length="6"/>
        <location offset="642" length="6"/>
        <location offset="765" length="6"/>
        <location offset="807" length="6"/>
        <location offset="1125" length="6"/>
        <location offset="1473" length="6"/>
        <text>WRKY11</text>
      </annotation>
      <annotation id="A2">
        <infon key="type">Protein</infon>
        <infon key="UniProtKB">Q9SJA8</infon>
        <location offset="37" length="6"/>
        <location offset="772" length="6"/>
        <location offset="818" length="6"/>
        <location offset="1136" length="6"/>
        <location offset="1484" length="6"/>
        <text>WRKY17</text>
      </annotation>
    </passage>
    <passage>
      <infon key="type">abstract</infon>
      <offset>116</offset>
      <text>Transcription factors are believed to play a pivotal role in the activation and fine-tuning of plant defense responses, but little is known about the exact function of individual transcription factors in this process. We analyzed the role of the IId subfamily of WRKY transcription factors in the regulation of basal resistance to Pseudomonas syringae pv tomato (Pst). The expression of four members of the subfamily was induced upon challenge with virulent and avirulent strains of Pst. Mutant analyses revealed that loss of WRKY11 function increased resistance toward avirulent and virulent Pst strains and that resistance was further enhanced in wrky11 wrky17 double mutant plants. Thus, WRKY11 and WRKY17 act as negative regulators of basal resistance to Pst. Genome-wide expression analysis and expression studies of selected genes in single and double mutants demonstrated that both transcription factors modulate transcriptional changes in response to pathogen challenge. Depending on the target gene, WRKY11 and WRKY17 act either specifically or in a partially redundant manner. We demonstrate complex cross-regulation within the IId WRKY subfamily and provide evidence that both WRKY transcription factors are involved in the regulation of Pst-induced jasmonic acid-dependent responses. These results provide genetic evidence for the importance of WRKY11 and WRKY17 in plant defense. </text>
    </passage>
  </document>
  <document>
    <id>23370718</id>
    <infon key="BQ_FROM">PubMed</infon>
    <infon key="BQ_PIESCORE">-0.3784</infon>
    <infon key="BQ_DONE">YES</infon>
    <infon key="BQ_CURATABLE">YES</infon>
    <passage>
      <infon key="type">title</infon>
      <offset>0</offset>
      <text>PYRABACTIN RESISTANCE1-LIKE8 plays an important role for the regulation of abscisic acid signaling in root. </text>
    </passage>
    <passage>
      <infon key="type">abstract</infon>
      <offset>108</offset>
      <text>Abscisic acid (ABA) signaling plays a critical role in regulating root growth and root system architecture. ABA-mediated growth promotion and root tropic response under water stress are key responses for plant survival under limiting water conditions. In this work, we have explored the role of Arabidopsis (Arabidopsis thaliana) PYRABACTIN RESISTANCE1 (PYR1)/PYR1-LIKE (PYL)/REGULATORY COMPONENTS OF ABA RECEPTORS for root ABA signaling. As a result, we discovered that PYL8 plays a nonredundant role for the regulation of root ABA sensitivity. Unexpectedly, given the multigenic nature and partial functional redundancy observed in the PYR/PYL family, the single pyl8 mutant showed reduced sensitivity to ABA-mediated root growth inhibition. This effect was due to the lack of PYL8-mediated inhibition of several clade A phosphatases type 2C (PP2Cs), since PYL8 interacted in vivo with at least five PP2Cs, namely HYPERSENSITIVE TO ABA1 (HAB1), HAB2, ABA-INSENSITIVE1 (ABI1), ABI2, and PP2CA/ABA-HYPERSENSITIVE GERMINATION3 as revealed by tandem affinity purification and mass spectrometry proteomic approaches. We also discovered that PYR/PYL receptors and clade A PP2Cs are crucial for the hydrotropic response that takes place to guide root growth far from regions with low water potential. Thus, an ABA-hypersensitive pp2c quadruple mutant showed enhanced hydrotropism, whereas an ABA-insensitive sextuple pyr/pyl mutant showed reduced hydrotropic response, indicating that ABA-dependent inhibition of PP2Cs by PYR/PYLs is required for the proper perception of a moisture gradient. </text>
      <annotation id="A2">
        <infon key="type">Protein</infon>
        <infon key="UniProtKB">O04719</infon>
        <location offset="1086" length="4"/>
        <text>ABI2</text>
      </annotation>
      <annotation id="A3">
        <infon key="type">Protein</infon>
        <infon key="UniProtKB">P49598</infon>
        <infon key="synonym">ABA-HYPERSENSITIVE GERMINATION3</infon>
        <location offset="1096" length="5"/>
        <text>PP2CA</text>
      </annotation>
      <annotation id="A5">
        <infon key="type">Protein</infon>
        <infon key="UniProtKB">Q9FGM1</infon>
        <infon key="synonym">PYRABACTIN RESISTANCE1-LIKE8</infon>
        <location offset="579" length="4"/>
        <location offset="773" length="4"/>
        <location offset="887" length="4"/>
        <location offset="967" length="4"/>
        <text>PYL8</text>
      </annotation>
      <annotation id="A6">
        <infon key="type">family</infon>
        <location offset="1010" length="4"/>
        <location offset="1432" length="4"/>
        <text>PP2C</text>
      </annotation>
      <annotation id="A7">
        <infon key="type">Protein</infon>
        <infon key="UniProtKB">Q9CAJ0</infon>
        <infon key="synonym">HBA</infon>
        <location offset="1024" length="22"/>
        <text>HYPERSENSITIVE TO ABA1</text>
      </annotation>
      <annotation id="A8">
        <infon key="type">Protein</infon>
        <infon key="UniProtKB">Q9LNP9</infon>
        <location offset="1055" length="4"/>
        <text>HAB2</text>
      </annotation>
      <annotation id="A9">
        <infon key="type">complex</infon>
        <infon key="synonym">ABI1</infon>
        <infon key="UniProtKB">P49597</infon>
        <location offset="1061" length="16"/>
        <text>ABA-INSENSITIVE1</text>
      </annotation>
      <annotation id="A10">
        <infon key="type">complex</infon>
        <infon key="UniProtKB">O49686</infon>
        <infon key="synonym">PYR1</infon>
        <location offset="438" length="22"/>
        <text>PYRABACTIN RESISTANCE1</text>
      </annotation>
      <annotation id="A11">
        <infon key="type">family</infon>
        <infon key="synonym">PYL</infon>
        <location offset="468" length="9"/>
        <text>PYR1-LIKE</text>
      </annotation>
    </passage>
  </document>
  <document>
    <id>18854335</id>
    <infon key="BQ_FROM">PubMed</infon>
    <infon key="BQ_PIESCORE">-0.3822</infon>
    <infon key="BQ_DONE">YES</infon>
    <infon key="BQ_CURATABLE">YES</infon>
    <passage>
      <infon key="type">title</infon>
      <offset>0</offset>
      <text>The receptor-like kinase SOL2 mediates CLE signaling in Arabidopsis. </text>
      <annotation id="A1">
        <infon key="type">Protein</infon>
        <infon key="UniProtKB">Q9LYU7</infon>
        <location offset="25" length="4"/>
        <location offset="81" length="4"/>
        <location offset="196" length="4"/>
        <location offset="210" length="4"/>
        <location offset="352" length="4"/>
        <location offset="515" length="4"/>
        <location offset="552" length="4"/>
        <text>SOL2</text>
      </annotation>
    </passage>
    <passage>
      <infon key="type">abstract</infon>
      <offset>69</offset>
      <text>Arabidopsis sol2 mutants showed CLV3 peptide resistance. Twenty-six synthetic CLE peptides were examined in the clv1, clv2 and sol2 mutants. sol2 showed different levels of resistance to the various peptides, and the spectrum of peptide resistance was quite similar to that of clv2. SOL2 encoded a receptor-like kinase protein which is identical to CORYNE (CRN). GeneChip analysis revealed that the expression of several genes was altered in the sol2 root tip. Here, we suggest that SOL2, together with CLV2, plays an important role in the regulation of root meristem development through the CLE signaling pathway. </text>
      <annotation id="A2">
        <infon key="type">Protein</infon>
        <infon key="UniProtKB">Q9SYQ8</infon>
        <location offset="181" length="4"/>
        <text>clv1</text>
      </annotation>
      <annotation id="A3">
        <infon key="type">Protein</infon>
        <infon key="UniProtKB">O80809</infon>
        <location offset="187" length="4"/>
        <location offset="346" length="4"/>
        <location offset="572" length="4"/>
        <text>CLV2</text>
      </annotation>
    </passage>
  </document>
  <document>
    <id>18080125</id>
    <infon key="BQ_FROM">PubMed</infon>
    <infon key="BQ_PIESCORE">-0.3992</infon>
    <infon key="BQ_DONE">YES</infon>
    <infon key="BQ_CURATABLE">YES</infon>
    <passage>
      <infon key="type">title</infon>
      <offset>0</offset>
      <text>Kalanchoe blossfeldiana plants expressing the Arabidopsis etr1-1 allele show reduced ethylene sensitivity. </text>
      <annotation id="A1">
        <infon key="type">Protein</infon>
        <infon key="UniProtKB">P49333</infon>
        <location offset="58" length="6"/>
        <location offset="332" length="6"/>
        <location offset="816" length="6"/>
        <location offset="1384" length="6"/>
        <text>etr1-1</text>
      </annotation>
    </passage>
    <passage>
      <infon key="type">abstract</infon>
      <offset>107</offset>
      <text>Transgenic Kalanchoe blossfeldiana Poelln. with reduced ethylene sensitivity in flowers was obtained by Agrobacterium tumefaciens-mediated transformation using the plasmid pBEO210 containing the mutant ethylene receptor gene etr1-1 from Arabidopsis thaliana under the control of the flower-specific fbp1-promoter from Petunia. Three ethylene-resistent T0 lines, 300, 324 and 331, were selected and analyzed for postharvest-performance and morphological characteristics. Line 324 was found to be infertile and only slightly less ethylene-sensitive than control-plants, but lines 300 and 331 had significantly increased ethylene-resistance and were fertile. These two lines were analyzed for copy-number of the etr1-1 gene by Southern blotting and were crossed with the ethylene-sensitive cultivar &#x27;Celine&#x27; to create T1 progeny. Line 300 contains two T-DNA copies per nucleus, one of which is rearranged, and these are unlinked according to segregation data from the crossing to &#x27;Celine&#x27; and PCR-analysis of progeny plants. For control plants all flowers were closed after 2 days at 2 microl l(-1 )ethylene, but for line 300 only 33% were closed after 10 days. Line 331 contains three T-DNA copies per nucleus and is more sensitive to ethylene than line 300. In the line 300 the etr1-1 gene was found by RT-PCR to be expressed in petals and stamens but not in carpels and sepals. Both lines 300 and 331, and their progeny, appear morphologically and physiologically identical to control plants except for the higher ethylene resistance. Line 300 and its progeny with only one T-DNA copy have very low ethylene sensitivity and may be useful in future breeding. </text>
    </passage>
  </document>
  <document>
    <id>16483133</id>
    <infon key="BQ_FROM">PubMed</infon>
    <infon key="BQ_PIESCORE">-0.4045</infon>
    <infon key="BQ_DONE">YES</infon>
    <infon key="BQ_CURATABLE">YES</infon>
    <passage>
      <infon key="type">title</infon>
      <offset>0</offset>
      <text>AtHsfA2 modulates expression of stress responsive genes and enhances tolerance to heat and oxidative stress in Arabidopsis. </text>
      <annotation id="A2">
        <infon key="type">Protein</infon>
        <infon key="UniProtKB">O80982</infon>
        <location offset="0" length="7"/>
        <location offset="428" length="7"/>
        <location offset="645" length="7"/>
        <location offset="733" length="7"/>
        <location offset="762" length="7"/>
        <location offset="1219" length="7"/>
        <location offset="1310" length="7"/>
        <text>AtHsfA2</text>
      </annotation>
    </passage>
    <passage>
      <infon key="type">abstract</infon>
      <offset>124</offset>
      <text>There is increasing evidence for considerable interlinking between the responses to heat stress and oxidative stress, and recent researches suggest heat shock transcription factors (Hsfs) play an important role in linking heat shock with oxidative stress signals. In this paper, we present evidence that AtHsfA2 modulated expression of stress responsive genes and enhanced tolerance to heat and oxidative stress in Arabidopsis. Using Northern blot and quantitative RT-PCR analysis, we demonstrated that the expression of AtHsfA2 was induced by not only HS but also oxidative stress. By functional analysis of AtHsfA2 knockout mutants and AtHsfA2 overexpressing transgenic plants, we also demonstrated that the mutants displayed reduced the basal and acquired thermotolerance as well as oxidative stress tolerance but the overexpression lines displayed increased tolerance to these stress. The phenotypes correlated with the expression of some Hsps and APX1, ion leakage, H202 level and degree of oxidative injuries. These results showed that, by modulated expression of stress responsive genes, AtHsfA2 enhanced tolerance to heat and oxidative stress in Arabidopsis. So we suggest that AtHsfA2 plays an important role in linking heat shock with oxidative stress signals. </text>
      <annotation id="A1">
        <infon key="type">Protein</infon>
        <infon key="UniProtKB">Q05431</infon>
        <location offset="1076" length="4"/>
        <text>APX1</text>
      </annotation>
    </passage>
  </document>
  <document>
    <id>23484102</id>
    <infon key="BQ_FROM">PubMed</infon>
    <infon key="BQ_PIESCORE">-0.4116</infon>
    <infon key="BQ_DONE">YES</infon>
    <infon key="BQ_CURATABLE">YES</infon>
    <passage>
      <infon key="type">title</infon>
      <offset>0</offset>
      <text>Molecular cloning, expression, purification, and functional characterization of dammarenediol synthase from Panax ginseng. </text>
      <annotation id="A1">
        <infon key="type">Protein</infon>
        <infon key="UniProtKB">G3M1G1</infon>
        <location offset="80" length="22"/>
        <location offset="198" length="22"/>
        <location offset="291" length="22"/>
        <location offset="515" length="22"/>
        <location offset="883" length="22"/>
        <location offset="1196" length="22"/>
        <text>dammarenediol synthase</text>
      </annotation>
    </passage>
    <passage>
      <infon key="type">abstract</infon>
      <offset>123</offset>
      <text>The objective of this study is to clone and charecterize the expression of dammarenediol synthase gene and then to determine the relationship between the expression of dammarenediol synthase gene that is involved in the ginsenoside biosynthetic pathway and the ginsenoside content. A cDNA phage library was constructed from a five-year-old ginseng root. The cDNA library was screened for the dammarenediol synthase gene by using its specific primers. It was further cloned and expressed in pET-30a vector. The recombinant plasmid pET-30a-DS was expressed in Rosetta E. coli. The recombinant DS protein was purified by affinity chromatography. The production of dammarenediol was detected by liquid chromatography-mass spectrometry (LC-MS). Results showed that dammarenediol synthase gene was cloned from the cDNA library and was expressed in Rosetta E. coli and the SDS-PAGE analysis showed the presence of purified DS protein. LS-MS showed the activity of DS protein, as the protein content increases the dammarenediol increases. Our results indicate that the recombinant dammarenediol synthase protein could increase the production of dammarenediol and the expression of DS played a vital role in the biosynthesis of ginsenosides in P. ginseng. </text>
    </passage>
  </document>
  <document>
    <id>17923671</id>
    <infon key="BQ_FROM">PubMed</infon>
    <infon key="BQ_PIESCORE">-0.4183</infon>
    <infon key="BQ_DONE">YES</infon>
    <infon key="BQ_CURATABLE">YES</infon>
    <passage>
      <infon key="type">title</infon>
      <offset>0</offset>
      <text>Plant nuclear factor Y (NF-Y) B subunits confer drought tolerance and lead to improved corn yields on water-limited acres. </text>
      <annotation id="A2">
        <infon key="type">family</infon>
        <infon key="comment">plant</infon>
        <location offset="6" length="34"/>
        <text>nuclear factor Y (NF-Y) B subunits</text>
      </annotation>
    </passage>
    <passage>
      <infon key="type">abstract</infon>
      <offset>123</offset>
      <text>Commercially improved crop performance under drought conditions has been challenging because of the complexity of the trait and the multitude of factors that influence yield. Here we report the results of a functional genomics approach that identified a transcription factor from the nuclear factor Y (NF-Y) family, AtNF-YB1, which acts through a previously undescribed mechanism to confer improved performance in Arabidopsis under drought conditions. An orthologous maize transcription factor, ZmNF-YB2, is shown to have an equivalent activity. Under water-limited conditions, transgenic maize plants with increased ZmNF-YB2 expression show tolerance to drought based on the responses of a number of stress-related parameters, including chlorophyll content, stomatal conductance, leaf temperature, reduced wilting, and maintenance of photosynthesis. These stress adaptations contribute to a grain yield advantage to maize under water-limited environments. The application of this technology has the potential to significantly impact maize production systems that experience drought. </text>
      <annotation id="A1">
        <infon key="type">Protein</infon>
        <infon key="UniProtKB">Q9SLG0</infon>
        <location offset="439" length="8"/>
        <text>AtNF-YB1</text>
      </annotation>
      <annotation id="A3">
        <infon key="type">Protein</infon>
        <infon key="UniProtKB">A6XB85</infon>
        <location offset="618" length="8"/>
        <location offset="740" length="8"/>
        <text>ZmNF-YB2</text>
      </annotation>
    </passage>
  </document>
  <document>
    <id>12506994</id>
    <infon key="BQ_FROM">PubMed</infon>
    <infon key="BQ_PIESCORE">-0.4319</infon>
    <infon key="BQ_DONE">YES</infon>
    <infon key="BQ_CURATABLE">YES</infon>
    <passage>
      <infon key="type">title</infon>
      <offset>0</offset>
      <text>Identification of a wheat allergen, Tri a Bd 36K, as a peroxidase. </text>
    </passage>
    <passage>
      <infon key="type">abstract</infon>
      <offset>67</offset>
      <text>A 36-kDa allergen, Tri a Bd 36K, was purified from wheat albumin and characterized. The protein was similar to barley peroxidase BP-1 both in its amino acid sequence and peroxidase activity. The enzyme seemed to contain L-fucose and D-mannose and the glycan moiety reacted with IgE antibodies in a patient&#x27;s serum. </text>
      <annotation id="A1">
        <infon key="type">Protein</infon>
        <infon key="UniProtKB">Q40069</infon>
        <location offset="185" length="15"/>
        <text>peroxidase BP-1</text>
      </annotation>
      <annotation id="A2">
        <infon key="type">Protein</infon>
        <infon key="UniProtKB">P15984</infon>
        <location offset="36" length="12"/>
        <location offset="86" length="12"/>
        <text>Tri a Bd 36K</text>
      </annotation>
    </passage>
  </document>
  <document>
    <id>18372726</id>
    <infon key="BQ_FROM">PubMed</infon>
    <infon key="BQ_PIESCORE">-0.4444</infon>
    <infon key="BQ_DONE">YES</infon>
    <infon key="BQ_CURATABLE">YES</infon>
    <passage>
      <infon key="type">title</infon>
      <offset>0</offset>
      <text>Heat shock proteins HSP70 and HSP90 in pea seedlings under clinorotation of different duration. </text>
      <annotation id="A1">
        <infon key="type">Protein</infon>
        <infon key="UniProtKB">Q02028</infon>
        <location offset="20" length="5"/>
        <location offset="140" length="5"/>
        <location offset="264" length="5"/>
        <location offset="484" length="5"/>
        <location offset="789" length="5"/>
        <text>Hsp70</text>
      </annotation>
      <annotation id="A2">
        <infon key="type">Protein</infon>
        <infon key="comment">could not find entry</infon>
        <location offset="30" length="5"/>
        <location offset="150" length="5"/>
        <location offset="274" length="5"/>
        <location offset="494" length="5"/>
        <location offset="831" length="5"/>
        <text>Hsp90</text>
      </annotation>
    </passage>
    <passage>
      <infon key="type">abstract</infon>
      <offset>96</offset>
      <text>We have previously shown an increase in the Hsp70 and Hsp90 level in pea seedlings (cv. Damir) in response to clinorotation. In this work, Western-blot analysis of the Hsp70 and Hsp90 under clinorotation of different duration--from hours to days--was carried out with pea seedlings (cv. Intensive) with more intensive seed germination and seedling growth. Under clinorotation, the higher Hsp70 and Hsp90 amounts in the germinating seeds seem to be caused by some deceleration of their hydrolysis that correlated with common slowing down of seedling growth. Time-dependent changes in response to clinorotation were determined: some temporary increase in the Hsps level with the maximum for the Hsp70 at 2 h of clinorotation and for the Hsp90--at 6 h and their subsequent returning to the control level. </text>
    </passage>
  </document>
  <document>
    <id>17114348</id>
    <infon key="BQ_FROM">PubMed</infon>
    <infon key="BQ_PIESCORE">-0.4477</infon>
    <infon key="BQ_DONE">YES</infon>
    <infon key="BQ_CURATABLE">YES</infon>
    <passage>
      <infon key="type">title</infon>
      <offset>0</offset>
      <text>SND1, a NAC domain transcription factor, is a key regulator of secondary wall synthesis in fibers of Arabidopsis. </text>
      <annotation id="A1">
        <infon key="type">Protein</infon>
        <infon key="UniProtKB">Q9LPI7</infon>
        <location offset="0" length="4"/>
        <location offset="544" length="4"/>
        <location offset="693" length="4"/>
        <location offset="809" length="4"/>
        <location offset="911" length="4"/>
        <location offset="1123" length="4"/>
        <location offset="1291" length="4"/>
        <text>SND1</text>
      </annotation>
    </passage>
    <passage>
      <infon key="type">abstract</infon>
      <offset>114</offset>
      <text>Secondary walls in fibers and tracheary elements constitute the most abundant biomass produced by plants. Although a number of genes involved in the biosynthesis of secondary wall components have been characterized, little is known about the molecular mechanisms underlying the coordinated expression of these genes. Here, we demonstrate that the Arabidopsis thaliana NAC (for NAM, ATAF1/2, and CUC2) domain transcription factor, SND1 (for secondary wall-associated NAC domain protein), is a key transcriptional switch regulating secondary wall synthesis in fibers. We show that SND1 is expressed specifically in interfascicular fibers and xylary fibers in stems and that dominant repression of SND1 causes a drastic reduction in the secondary wall thickening of fibers. Ectopic overexpression of SND1 results in activation of the expression of secondary wall biosynthetic genes, leading to massive deposition of secondary walls in cells that are normally nonsclerenchymatous. In addition, we have found that SND1 upregulates the expression of several transcription factors that are highly expressed in fibers during secondary wall synthesis. Together, our results reveal that SND1 is a key transcriptional activator involved in secondary wall biosynthesis in fibers. </text>
      <annotation id="A2">
        <infon key="type">family</infon>
        <location offset="482" length="61"/>
        <text>NAC (for NAM, ATAF1/2, and CUC2) domain transcription factor,</text>
      </annotation>
    </passage>
  </document>
  <document>
    <id>17020806</id>
    <infon key="BQ_FROM">PubMed</infon>
    <infon key="BQ_PIESCORE">-0.4652</infon>
    <infon key="BQ_DONE">YES</infon>
    <infon key="BQ_CURATABLE">YES</infon>
    <passage>
      <infon key="type">title</infon>
      <offset>0</offset>
      <text>RNA polymerase II gene (RPB2) encoding the second largest protein subunit in Phaeosphaeria nodorum and P. avenaria. </text>
    </passage>
    <passage>
      <infon key="type">abstract</infon>
      <offset>116</offset>
      <text>A 5586 bp sequence (accession no. DQ278491), which includes the RNA polymerase II gene (RPB2) encoding the second largest protein subunit (RPB2), was obtained from the wheat biotype Phaeosphaeria nodorum (PN-w) by PCR amplification. The 3841 bp full length RPB2 gene contains two exons and a 52 bp intron, and encodes a complete 1262 amino acid protein. Similar to the C-terminals of the beta subunits of prokaryotes and yeast RNA polymerases, the deduced RPB2 protein contained many structural features needed for gene transcription. Based on the phylogenetic analysis with the deduced RPB2 polypeptide sequences, the PN-w was closely related to the maize pathogen Cochliobolus heterostrophus. Size differences were found in the full length RPB2 gene of cereal Phaeosphaeria species, mainly due to differences in intron size. No nucleotide substitutions were found in homothallic P. avenaria f.sp. triticea (Pat1) and barley biotype P. nodorum (PN-b) isolates used in this study. The nucleotide and deduced amino acid sequences of the RPB2 gene in Pat1 were closely related to that in PN-w. </text>
      <annotation id="A1">
        <infon key="type">Protein</infon>
        <infon key="UniProtKB">Q2VA54</infon>
        <infon key="comment">plant pathogen</infon>
        <location offset="24" length="4"/>
        <location offset="204" length="4"/>
        <location offset="255" length="4"/>
        <location offset="373" length="4"/>
        <location offset="572" length="4"/>
        <location offset="703" length="4"/>
        <location offset="858" length="4"/>
        <text>RPB2</text>
      </annotation>
      <annotation id="A2">
        <infon key="type">Protein</infon>
        <infon key="UniProtKB">Q2VA54, 	Q1HDK1	</infon>
        <location offset="1152" length="4"/>
        <text>RPB2</text>
      </annotation>
    </passage>
  </document>
  <document>
    <id>17989085</id>
    <infon key="BQ_FROM">PubMed</infon>
    <infon key="BQ_PIESCORE">-0.5125</infon>
    <infon key="BQ_DONE">YES</infon>
    <infon key="BQ_CURATABLE">YES</infon>
    <passage>
      <infon key="type">title</infon>
      <offset>0</offset>
      <text>An ABC transporter gene of Arabidopsis thaliana, AtWBC11, is involved in cuticle development and prevention of organ fusion. </text>
      <annotation id="A1">
        <infon key="type">Protein</infon>
        <infon key="UniProtKB">Q8RXN0</infon>
        <location offset="49" length="7"/>
        <location offset="416" length="7"/>
        <location offset="443" length="7"/>
        <location offset="656" length="7"/>
        <location offset="672" length="7"/>
        <location offset="822" length="7"/>
        <location offset="871" length="7"/>
        <location offset="1008" length="7"/>
        <location offset="1096" length="7"/>
        <location offset="1130" length="7"/>
        <text>AtWBC11</text>
      </annotation>
    </passage>
    <passage>
      <infon key="type">abstract</infon>
      <offset>125</offset>
      <text>Cuticle, including wax and cutin, is the barrier covering plant aerial organs and protecting the inner tissues. The Arabidopsis thaliana ATP-binding cassette (ABC) transporter CER5 (AtWBC12) has been identified as a wax exporter. In agreement with the latest report of another wax exporter, AtWBC11, here we show that atwbc11 mutants displayed organ fusions and stunted growth, and became vulnerable to chlorophyll leaching and toluidine blue staining. Chemical analysis showed that wax and cutin monomers were both reduced in the atwbc11 mutant. AtWBC11 was widely expressed in aerial organs. Interestingly, we found that the expression was light dependent, and the phytohormone ABA up-regulated AtWBC11 expression. We also found that while the AtWBC11 promoter had a broad pattern of activity, the expression was converted to epidermis specific when the reporter gene was fused to AtWBC11 cDNA. Furthermore, RNA blot analysis supported epidermis-specific expression of AtWBC11. Our results support that AtWBC11 is involved in cuticle development. </text>
      <annotation id="A2">
        <infon key="type">Protein</infon>
        <infon key="UniProtKB">Q9C8K2</infon>
        <infon key="synonym">AtWBC12</infon>
        <location offset="301" length="4"/>
        <text>CER5</text>
      </annotation>
    </passage>
  </document>
  <document>
    <id>17114271</id>
    <infon key="BQ_FROM">PubMed</infon>
    <infon key="BQ_PIESCORE">-0.5211</infon>
    <infon key="BQ_DONE">YES</infon>
    <infon key="BQ_CURATABLE">YES</infon>
    <passage>
      <infon key="type">title</infon>
      <offset>0</offset>
      <text>Tobacco isoenzyme 1 of NAD(H)-dependent glutamate dehydrogenase catabolizes glutamate in vivo. </text>
    </passage>
    <passage>
      <infon key="type">abstract</infon>
      <offset>95</offset>
      <text>Glutamate (Glu) dehydrogenase (GDH, EC 1.4.1.2-1.4.1.4) catalyzes in vitro the reversible amination of 2-oxoglutarate to Glu. The in vivo direction(s) of the GDH reaction in higher plants and hence the role(s) of this enzyme is unclear, a situation confounded by the existence of isoenzymes comprised totally of either GDH beta- (isoenzyme 1) or alpha- (isoenzyme 7) subunits, as well as another five alpha-beta isoenzyme permutations. To clarify the in vivo direction of the reaction catalyzed by GDH isoenzyme 1, [(15)N]Glu was supplied to roots of two independent transgenic tobacco (Nicotiana tabacum) lines with increased isoenzyme 1 levels (S4-H and S49-H). The [(15)N]ammonium (NH(4)(+)) accumulation rate in these lines was elevated approximately 65% compared with a null segregant control line, indicating that isoenzyme 1 catabolizes Glu in roots. Leaf glutamine synthetase (GS) was inhibited with a GS-specific herbicide to quantify any contribution by GDH toward photorespiratory NH(4)(+) reassimilation. Transgenic line S49-H did not show enhanced resistance to the herbicide, indicating that the large pool of isoenzyme 1 in S49-H leaves was unable to compensate for GS and suggesting that isoenzyme 1 does not assimilate NH(4)(+) in vivo. </text>
      <annotation id="A1">
        <infon key="type">Protein</infon>
        <infon key="UniProtKB">Q67C42</infon>
        <infon key="synonym">isoenzyme 1</infon>
        <location offset="414" length="8"/>
        <text>GDH beta</text>
      </annotation>
      <annotation id="A2">
        <infon key="type">Protein</infon>
        <infon key="UniProtKB">Q67C43</infon>
        <infon key="full name">GDH alpha</infon>
        <infon key="synonym">isoenzyme 7</infon>
        <location offset="441" length="5"/>
        <location offset="496" length="5"/>
        <text>alpha</text>
      </annotation>
      <annotation id="A3">
        <infon key="type">complex</infon>
        <location offset="126" length="3"/>
        <location offset="253" length="3"/>
        <location offset="593" length="3"/>
        <location offset="1059" length="3"/>
        <text>GDH</text>
      </annotation>
    </passage>
  </document>
  <document>
    <id>16455357</id>
    <infon key="BQ_FROM">PubMed</infon>
    <infon key="BQ_PIESCORE">-0.5224</infon>
    <infon key="BQ_DONE">YES</infon>
    <infon key="BQ_CURATABLE">YES</infon>
    <passage>
      <infon key="type">title</infon>
      <offset>0</offset>
      <text>A putative CENTRORADIALIS/TERMINAL FLOWER 1-like gene, Ljcen1, plays a role in phase transition in Lotus japonicus. </text>
    </passage>
    <passage>
      <infon key="type">abstract</infon>
      <offset>116</offset>
      <text>CENTRORADIALIS/TERMINAL FLOWER 1 (CEN/TFL1) genes play an important role in the phase transition of plant flowering. Here we characterized the expression pattern of a CEN/TFL1-like gene, Ljcen1, from Lotus japonicus. Sequence analysis revealed that Ljcen1 shared 67-76% identity to its homologs from a variety of plant species. Ljcen1 transcripts could be detected at the young root tip and reproductive shoot apical meristem of L. japonicus. RNA in situ hybridization analysis revealed that Ljcen1 was continuously expressed in the sub-domain of the primary inflorescence meristem and transiently expressed in the secondary inflorescence meristem. The ectopic expression of Ljcen1 in Arabidopsis driven by double CaMV 35S promoter delayed the flowering. These results suggested that Ljcen1 gene was involved in a conserved CEN/TFL1 pathway that functions in phase transition of shoot apical meristem in L. japonicus. </text>
      <annotation id="A1">
        <infon key="type">Protein</infon>
        <infon key="UniProtKB">Q6TDS5</infon>
        <location offset="55" length="6"/>
        <location offset="303" length="6"/>
        <location offset="365" length="6"/>
        <location offset="444" length="6"/>
        <location offset="608" length="6"/>
        <location offset="791" length="6"/>
        <location offset="900" length="6"/>
        <text>Ljcen1</text>
      </annotation>
      <annotation id="A2">
        <infon key="type">family</infon>
        <infon key="synonym">CENTRORADIALIS/TERMINAL FLOWER 1</infon>
        <location offset="150" length="8"/>
        <location offset="283" length="8"/>
        <location offset="940" length="8"/>
        <text>CEN/TFL1</text>
      </annotation>
    </passage>
  </document>
  <document>
    <id>17114277</id>
    <infon key="BQ_FROM">PubMed</infon>
    <infon key="BQ_PIESCORE">-0.5381</infon>
    <infon key="BQ_DONE">YES</infon>
    <infon key="BQ_CURATABLE">YES</infon>
    <passage>
      <infon key="type">title</infon>
      <offset>0</offset>
      <text>Tobacco nectaries express a novel NADPH oxidase implicated in the defense of floral reproductive tissues against microorganisms. </text>
    </passage>
    <passage>
      <infon key="type">abstract</infon>
      <offset>129</offset>
      <text>Hydrogen peroxide produced from the nectar redox cycle was shown to be a major factor contributing to inhibition of most microbial growth in floral nectar; however, this obstacle can be overcome by the floral pathogen Erwinia amylovora. To identify the source of superoxide that leads to hydrogen peroxide accumulation in nectary tissues, nectaries were stained with nitroblue tetrazolium. Superoxide production was localized near nectary pores and inhibited by diphenylene iodonium but not by cyanide or azide, suggesting that NAD(P)H oxidase is the source of superoxide. Native PAGE assays demonstrated that NADPH (not NADH) was capable of driving the production of superoxide, diphenyleneiodonium chloride was an efficient inhibitor of this activity, but cyanide and azide did not inhibit. These results confirm that the production of superoxide was due to an NADPH oxidase. The nectary enzyme complex was distinct by migration on gels from the leaf enzyme complex. Temporal expression patterns demonstrated that the superoxide production (NADPH oxidase activity) was coordinated with nectar secretion, the expression of Nectarin I (a superoxide dismutase in nectar), and the expression of NOX1, a putative gene for a nectary NADPH oxidase that was cloned from nectaries and identified as an rbohD-like NADPH oxidase. Further, in situ hybridization studies indicated that the NADPH oxidase was expressed in the early stages of flower development although superoxide was generated at later stages (after Stage 10), implicating posttranslational regulation of the NADPH oxidase in the nectary. </text>
      <annotation id="A1">
        <infon key="type">Protein</infon>
        <infon key="UniProtKB">Q1HDW4</infon>
        <infon key="comment">Genbank DQ497543 info in full text</infon>
        <location offset="1322" length="4"/>
        <text>NOX1</text>
      </annotation>
      <annotation id="A2">
        <infon key="type">Protein</infon>
        <infon key="UniProtKB">Q94EG3</infon>
        <location offset="1253" length="10"/>
        <text>Nectarin I</text>
      </annotation>
      <annotation id="A3">
        <infon key="type">family</infon>
        <location offset="992" length="13"/>
        <text>NADPH oxidase</text>
      </annotation>
    </passage>
  </document>
  <document>
    <id>17114278</id>
    <infon key="BQ_FROM">PubMed</infon>
    <infon key="BQ_PIESCORE">-0.542</infon>
    <infon key="BQ_DONE">YES</infon>
    <infon key="BQ_CURATABLE">YES</infon>
    <passage>
      <infon key="type">title</infon>
      <offset>0</offset>
      <text>AtERF14, a member of the ERF family of transcription factors, plays a nonredundant role in plant defense. </text>
      <annotation id="A1">
        <infon key="type">Protein</infon>
        <infon key="UniProtKB">P93822</infon>
        <location offset="0" length="7"/>
        <location offset="429" length="7"/>
        <location offset="549" length="7"/>
        <location offset="670" length="7"/>
        <location offset="754" length="7"/>
        <location offset="839" length="7"/>
        <location offset="1132" length="7"/>
        <location offset="1276" length="7"/>
        <location offset="1454" length="7"/>
        <text>AtERF14</text>
      </annotation>
      <annotation id="A5">
        <infon key="type">family</infon>
        <location offset="25" length="35"/>
        <text>ERF family of transcription factors</text>
      </annotation>
    </passage>
    <passage>
      <infon key="type">abstract</infon>
      <offset>106</offset>
      <text>We had previously shown that several transcription factors of the ethylene (ET) response factor (ERF) family were induced with different but overlapping kinetics following challenge of Arabidopsis (Arabidopsis thaliana) with Pseudomonas syringae pv tomato DC3000 (avrRpt2). One of these genes, a transcriptional activator, AtERF14, was induced at the same time as ERF-target genes (ChiB, basic chitinase). To unravel the potential function of AtERF14 in regulating the plant defense response, we have analyzed gain- and loss-of-function mutants. We show here that AtERF14 has a prominent role in the plant defense response, since overexpression of AtERF14 had dramatic effects on both plant phenotype and defense gene expression and AtERF14 loss-of-function mutants showed impaired induction of defense genes following exogenous ET treatment and increased susceptibility to Fusarium oxysporum. Moreover, the expression of other ERF genes involved in defense and ET/jasmonic acid responses, such as ERF1 and AtERF2, depends on AtERF14 expression. A number of ERFs have been shown to function in the defense response through overexpression. However, the effect of loss of AtERF14 function on defense gene expression, pathogen resistance, and regulation of the expression of other ERF genes is unique thus far. These results suggest a unique role for AtERF14 in regulating the plant defense response. </text>
      <annotation id="A2">
        <infon key="type">Protein</infon>
        <infon key="UniProtKB">O80338</infon>
        <location offset="1113" length="6"/>
        <text>AtERF2</text>
      </annotation>
      <annotation id="A3">
        <infon key="type">Protein</infon>
        <infon key="UniProtKB">P19171</infon>
        <infon key="synonym">basic chitinase</infon>
        <location offset="488" length="4"/>
        <text>ChiB</text>
      </annotation>
      <annotation id="A4">
        <infon key="type">Protein</infon>
        <location offset="1104" length="4"/>
        <text>ERF1</text>
      </annotation>
    </passage>
  </document>
  <document>
    <id>16970618</id>
    <infon key="BQ_FROM">PubMed</infon>
    <infon key="BQ_PIESCORE">-0.5439</infon>
    <infon key="BQ_DONE">YES</infon>
    <infon key="BQ_CURATABLE">YES</infon>
    <passage>
      <infon key="type">title</infon>
      <offset>0</offset>
      <text>Morphological and molecular characterization of a new frizzy panicle mutant, &quot;fzp-9(t)&quot;, in rice (Oryza sativa L.). </text>
    </passage>
    <passage>
      <infon key="type">abstract</infon>
      <offset>116</offset>
      <text>The spikelet identity gene &quot;fzp&quot; (frizzy panicle) is required for transformation of the floral meristems to inflorescent shoots. In fzp mutants, spikelets are replaced by branches and spikelet meristems produce massive numbers of branch meristems. We have isolated and characterized a new fzp mutant derived from anther culture lines in rice and designated as fzp-9(t). The fzp-9(t) mutant showed retarded growth habit and developed fewer tillers than those of the wild-type plant. The primary and secondary rachis branches of fzp-9(t) appeared to be normal, but higher-order branches formed continuous bract-like structures without developing spikelets. The genetic segregation of fzp-9(t) showed a good fit to the expected ratio of 3: 1. The sequence analysis of fzp-9(t) revealed that there is a single nucleotide base change upstream of the ERF (ethylene-responsive element-binding factor) domain compare to wild-type plant. The mutation point of fzp-9(t) (W66G) was one of the six amino acids of the ERF domain that contributed to GCC box-specific binding. The premature formation of a stop codon at the beginning of the ERF domain might cause a non-functional product. </text>
      <annotation id="A1">
        <infon key="type">Protein</infon>
        <infon key="UniProtKB">Q8H3Q1</infon>
        <location offset="78" length="3"/>
        <location offset="144" length="3"/>
        <location offset="248" length="3"/>
        <location offset="405" length="3"/>
        <location offset="476" length="3"/>
        <location offset="490" length="3"/>
        <location offset="643" length="3"/>
        <location offset="798" length="3"/>
        <location offset="881" length="3"/>
        <location offset="1067" length="3"/>
        <text>fzp</text>
      </annotation>
    </passage>
  </document>
  <document>
    <id>18666953</id>
    <infon key="BQ_FROM">PubMed</infon>
    <infon key="BQ_PIESCORE">-0.545</infon>
    <infon key="BQ_DONE">YES</infon>
    <infon key="BQ_CURATABLE">YES</infon>
    <passage>
      <infon key="type">title</infon>
      <offset>0</offset>
      <text>Cloning and expression analysis of rice sucrose transporter genes OsSUT2M and OsSUT5Z. </text>
    </passage>
    <passage>
      <infon key="type">abstract</infon>
      <offset>87</offset>
      <text>Two sucrose transporter (SUT) cDNAs, OsSUT2M and OsSUT5Z, were isolated from rice (Oryza sativa L.) by reverse transcription polymerase chain reaction (RT-PCR). Sequencing results indicate they are 1,531 bp and 1,635 bp in length including complete open reading frame 1,506 bp and 1,608 bp, which encode 502 amino acids and 536 amino acids, respectively. The TopPred program suggested that both sucrose transporter proteins, OsSUT2M and OsSUT5Z, consist of potentially 12 transmembrane domains. Semi-quantitative RT-PCR was carried out to investigate the gene expression patterns of OsSUT2M and OsSUT5Z. In vegetative organs, transcripts of OsSUT2M were higher in source leaf blades than in other organs at the same development stage, whereas transcripts of OsSUT5Z were less traceable in all organs investigated. In reproductive organs, both transcripts of these two genes were high in panicles from the booting stage to 7 days after flowering (DAF) and then sharply declined. The potential physiology functions of these two sucrose transporters are discussed. </text>
      <annotation id="A1">
        <infon key="type">Protein</infon>
        <infon key="UniProtKB">A2ZN77</infon>
        <location offset="66" length="7"/>
        <location offset="124" length="7"/>
        <location offset="512" length="7"/>
        <location offset="670" length="7"/>
        <location offset="728" length="7"/>
        <text>OsSUT2M</text>
      </annotation>
      <annotation id="A2">
        <infon key="type">Protein</infon>
        <infon key="UniProtKB">Q69JW3</infon>
        <location offset="78" length="7"/>
        <location offset="136" length="7"/>
        <location offset="524" length="7"/>
        <location offset="682" length="7"/>
        <location offset="845" length="7"/>
        <text>OsSUT5Z</text>
      </annotation>
    </passage>
  </document>
  <document>
    <id>23370717</id>
    <infon key="BQ_FROM">PubMed</infon>
    <infon key="BQ_PIESCORE">-0.5919</infon>
    <infon key="BQ_DONE">YES</infon>
    <infon key="BQ_CURATABLE">YES</infon>
    <passage>
      <infon key="type">title</infon>
      <offset>0</offset>
      <text>Expression of the minor isoform pea ferredoxin in tobacco alters photosynthetic electron partitioning and enhances cyclic electron flow. </text>
    </passage>
    <passage>
      <infon key="type">abstract</infon>
      <offset>137</offset>
      <text>Ferredoxins (Fds) are ferrosulfoproteins that function as low-potential electron carriers in plants. The Fd family is composed of several isoforms that share high sequence homology but differ in functional characteristics. In leaves, at least two isoforms conduct linear and cyclic photosynthetic electron transport around photosystem I, and mounting evidence suggests the existence of at least partial division of duties between these isoforms. To evaluate the contribution of different kinds of Fds to the control of electron fluxes along the photosynthetic electron transport chain, we overexpressed a minor pea (Pisum sativum) Fd isoform (PsFd1) in tobacco (Nicotiana tabacum) plants. The transplastomic OeFd1 plants exhibited variegated leaves and retarded growth and developmental rates. Photosynthetic studies of these plants indicated a reduction in carbon dioxide assimilation rates, photosystem II photochemistry, and linear electron flow. However, the plants showed an increase in nonphotochemical quenching, better control of excitation pressure at photosystem II, and no evidence of photoinhibition, implying a better dynamic regulation to remove excess energy from the photosynthetic electron transport chain. Finally, analysis of P700 redox status during illumination confirmed that the minor pea Fd isoform promotes enhanced cyclic flow around photosystem I. The two novel features of this work are: (1) that Fd levels achieved in transplastomic plants promote an alternative electron partitioning even under greenhouse light growth conditions, a situation that is exacerbated at higher light intensity measurements; and (2) that an alternative, minor Fd isoform has been overexpressed in plants, giving new evidence of labor division among Fd isoforms. </text>
      <annotation id="A1">
        <infon key="type">family</infon>
        <infon key="synonym">Fd</infon>
        <location offset="137" length="11"/>
        <text>Ferredoxins</text>
      </annotation>
      <annotation id="A2">
        <infon key="type">Protein</infon>
        <infon key="synonym">FD minor isoform</infon>
        <infon key="UniProtKB">P09911</infon>
        <location offset="780" length="5"/>
        <text>PsFd1</text>
      </annotation>
    </passage>
  </document>
  <document>
    <id>16949959</id>
    <infon key="BQ_FROM">PubMed</infon>
    <infon key="BQ_PIESCORE">-0.5948</infon>
    <infon key="BQ_DONE">YES</infon>
    <infon key="BQ_CURATABLE">YES</infon>
    <passage>
      <infon key="type">title</infon>
      <offset>0</offset>
      <text>Cloning and expression analysis of two beta-1,3-glucanase genes from strawberry. </text>
    </passage>
    <passage>
      <infon key="type">abstract</infon>
      <offset>81</offset>
      <text>We isolated from strawberry (Fragariae x ananassa Duch) a genomic clone of a beta-1,3-glucanase gene, designated as FaBG2-2. In addition, a related cDNA clone, designated as FaBG2-3, was also isolated. FaBG2-2 and FaBG2-3 are similar in their coding regions, except that FaBG2-2 does not appear to contain a signal peptide coding sequence. The 5&#x27; and 3&#x27; flanking regions of FaBG2-2 and FaBG2-3 are differentt. Using real-time PCR, the expression patterns of FaBG2-3 and a previously isolated beta-1,3-glucanase gene, FaBG2-1, in strawberry plants infected with Colletotrichum fragariae or Colletotrichum acutatum were analyzed at different time points post-infection. The results showed that expressions of both genes in the leaves of infected plants were induced by the two fungi, but the level of induction was several fold greater with C. fragariae. Comparison of the expression levels of the two genes revealed that the level of FaBG2-3 expression was several hundred to over a thousand fold higher than that of FaBG2-1. Furthermore, the expression levels of the two genes in the leaf, fruit, crown and root of uninfected strawberry plants were analyzed. </text>
      <annotation id="A1">
        <infon key="type">Protein</infon>
        <infon key="UniProtKB">Q56AP1</infon>
        <location offset="197" length="7"/>
        <location offset="283" length="7"/>
        <location offset="352" length="7"/>
        <location offset="455" length="7"/>
        <text>FaBG2-2</text>
      </annotation>
      <annotation id="A2">
        <infon key="type">Protein</infon>
        <infon key="UniProtKB">Q56AP0</infon>
        <location offset="255" length="7"/>
        <location offset="295" length="7"/>
        <location offset="467" length="7"/>
        <location offset="539" length="7"/>
        <location offset="1014" length="7"/>
        <text>FaBG2-3</text>
      </annotation>
      <annotation id="A3">
        <infon key="type">Protein</infon>
        <infon key="UniProtKB">Q84Y07</infon>
        <location offset="598" length="7"/>
        <location offset="1097" length="7"/>
        <text>FaBG2-1</text>
      </annotation>
    </passage>
  </document>
  <document>
    <id>16777534</id>
    <infon key="BQ_FROM">PubMed</infon>
    <infon key="BQ_PIESCORE">-0.6029</infon>
    <infon key="BQ_DONE">YES</infon>
    <infon key="BQ_CURATABLE">YES</infon>
    <passage>
      <infon key="type">title</infon>
      <offset>0</offset>
      <text>Molecular cloning and characterization of a granulin-containing cysteine protease SPCP3 from sweet potato (Ipomoea batatas) senescent leaves. </text>
      <annotation id="A1">
        <infon key="type">complex</infon>
        <infon key="UniProtKB">Q93XQ9</infon>
        <location offset="82" length="5"/>
        <location offset="304" length="5"/>
        <location offset="381" length="5"/>
        <location offset="709" length="5"/>
        <location offset="1191" length="5"/>
        <location offset="1422" length="5"/>
        <location offset="1610" length="5"/>
        <location offset="1800" length="5"/>
        <text>SPCP3</text>
      </annotation>
    </passage>
    <passage>
      <infon key="type">abstract</infon>
      <offset>142</offset>
      <text>Granulins are a family of evolutionarily ancient proteins that are involved in regulating cell growth and division in animals. In this report a full-length cDNA, SPCP3, was isolated from senescent leaves of sweet potato (Ipomoea batatas). SPCP3 contains 1389 nucleotides (462 amino acids) in its open reading frame, and exhibits high amino acid sequence homologies (ca. 64-73.6%) with several plant granulin-containing cysteine proteases, including potato, tomato, soybean, kidney bean, pea, maize, rice, cabbage, and Arabidopsis. Gene structural analysis shows that SPCP3 encodes a putative precursor protein. Via cleavage of the N-terminal propeptide, it generates a protein with 324 amino acids (from the 139th to the 462nd amino acid residues), which contains two main domains: the conserved catalytic domain with the putative catalytic residues (the 163rd Cys, 299th His and 319th Asn) and the C-terminal granulin domain (from the 375th to the 462nd amino acid residues). Semi-quantitative RT-PCR and protein gel blot hybridization showed that SPCP3 gene expression was enhanced significantly in natural senescent leaves and in dark- and ethephon-induced senescent leaves, but was almost undetectable in mature green leaves, veins, and roots. Phylogenic analysis showed that SPCP3 displayed close association with a group of plant granulin-containing cysteine proteases which have been implied to be involved in programmed cell death. In conclusion, sweet potato SPCP3 is a functional, senescence-associated gene. Its mRNA and protein levels were significantly enhanced in natural and induced senescing leaves. The physiological role and/or function of SPCP3 associated with programmed cell death during leaf senescence were also discussed. </text>
    </passage>
  </document>
  <document>
    <id>16949961</id>
    <infon key="BQ_FROM">PubMed</infon>
    <infon key="BQ_PIESCORE">-0.6215</infon>
    <infon key="BQ_DONE">YES</infon>
    <infon key="BQ_CURATABLE">YES</infon>
    <passage>
      <infon key="type">title</infon>
      <offset>0</offset>
      <text>Ferritin2 gene in paraquat-susceptible and resistant biotypes of horseweed Conyza canadensis (L.) Cronq. </text>
    </passage>
    <passage>
      <infon key="type">abstract</infon>
      <offset>105</offset>
      <text>Ferritins, the multimeric iron storage proteins, are the main regulators of the cellular level of uncomplexed iron. Ferritins are encoded by small gene families and expressed differentially under various developmental conditions depending on iron availability, effect of hormones or oxygen radical generating agents. In the present work the primary structure of the ferritin2 gene from resistant and susceptible biotypes of horseweed Conyza canadensis was determined. This gene was found to exhibit great similarity and possess all the structural characteristics of known plant ferritin2 genes. The C. canadensis ferritin2 genes had identical primary structure in the two biotypes and were upregulated by paraquat (Pq) in both susceptible and resistant plants. The enhanced expression level was probably connected with defence reactions in the plants after Pq treatment. </text>
      <annotation id="A1">
        <infon key="type">Protein</infon>
        <infon key="UniProtKB">Q6A196</infon>
        <location offset="0" length="9"/>
        <location offset="471" length="9"/>
        <location offset="718" length="9"/>
        <text>ferritin2</text>
      </annotation>
    </passage>
  </document>
  <document>
    <id>18998412</id>
    <infon key="BQ_FROM">PubMed</infon>
    <infon key="BQ_PIESCORE">-0.6374</infon>
    <infon key="BQ_DONE">YES</infon>
    <infon key="BQ_CURATABLE">YES</infon>
    <passage>
      <infon key="type">title</infon>
      <offset>0</offset>
      <text>Expression of chlorophyllase is not induced during autumnal yellowing in Ginkgo biloba. </text>
    </passage>
    <passage>
      <infon key="type">abstract</infon>
      <offset>88</offset>
      <text>Autumnal tints are one of the most fascinating natural phenomena, but the molecular mechanism of chlorophyll (Chl-)degradation in deciduous trees has not been fully understood. In this study, from the leaves of Ginkgo biloba, chlorophyllase-homologous GbCLH was cloned by RT-PCR with degenerated primers. The expression of GbCLH in different yellowing stages was analyzed by Northern hybridization. The expression level of GbCLH was highest in green leaves and significantly declined during the process of leaf yellowing. These results suggested that GbCLH should be involved in chlorophyll-homeostasis in Ginkgo biloba. </text>
      <annotation id="A1">
        <infon key="type">Protein</infon>
        <infon key="UniProtKB">Q7Y0K5</infon>
        <infon key="synonym">chlorophyllase</infon>
        <location offset="340" length="5"/>
        <location offset="411" length="5"/>
        <location offset="511" length="5"/>
        <location offset="639" length="5"/>
        <text>GbCLH</text>
      </annotation>
    </passage>
  </document>
  <document>
    <id>17923451</id>
    <infon key="BQ_FROM">PubMed</infon>
    <infon key="BQ_PIESCORE">-0.6418</infon>
    <infon key="BQ_DONE">YES</infon>
    <infon key="BQ_CURATABLE">YES</infon>
    <passage>
      <infon key="type">title</infon>
      <offset>0</offset>
      <text>Isolation and characterization of the cytochrome P450 gene CYP82E5v2 that mediates nicotine to nornicotine conversion in the green leaves of tobacco. </text>
    </passage>
    <passage>
      <infon key="type">abstract</infon>
      <offset>150</offset>
      <text>In the species of genus Nicotiana, nicotine to nornicotine conversion is mediated by closely related nicotine N-demethylase (NND) proteins that are encoded by the CYP82E subfamily of cytochrome P450 genes. The diverse number and transcriptional regulation of the NND genes have created large variations in the time and rate of nornicotine production in various Nicotiana species. In tobacco, previous studies have identified the senescence-inducible CYP82E4 gene as an important factor controlling nicotine conversion. Nornicotine is an undesirable alkaloid in tobacco, because it serves as a precursor for N&#x27;-nitrosonornicotine, a potent carcinogen in laboratory animals. The objective of this study was to investigate the possible catalytic roles of additional NND genes in shaping the alkaloid profile of tobacco. A PCR-based strategy using primers complementary to conserved regions of CYP82E genes yielded a cDNA, designated CYP82E5v2, which conferred NND activity in heterologous expression studies using yeast as a host. PCR amplification of CYP82E5v2 orthologs revealed that of the two progenitor species of tobacco, CYP82E5v2 was donated by the N. tomentosiformis parent. A comparison of CYP82E4 and CYP82E5v2 expression using qualitative real-time PCR analysis demonstrated that the transcription of CYP82E5v2 was higher in the green leaves of all tobacco genotypes tested, while the expression of CYP82E4 dominated in the senescing leaves of converter tobacco. These results suggest that differentially regulated NND genes regulate nornicotine production in the green and senescing leaves of tobacco and provide tools to reduce nornicotine levels in tobacco leaves. </text>
      <annotation id="A1">
        <infon key="type">family</infon>
        <location offset="313" length="6"/>
        <text>CYP82E</text>
      </annotation>
      <annotation id="A2">
        <infon key="type">Protein</infon>
        <infon key="UniProtKB">L7Y094</infon>
        <location offset="600" length="7"/>
        <location offset="1347" length="7"/>
        <location offset="1558" length="7"/>
        <text>CYP82E4</text>
      </annotation>
      <annotation id="A3">
        <infon key="type">Protein</infon>
        <infon key="UniProtKB">A9QNE6</infon>
        <location offset="59" length="9"/>
        <location offset="1080" length="9"/>
        <location offset="1199" length="9"/>
        <location offset="1275" length="9"/>
        <location offset="1359" length="9"/>
        <location offset="1460" length="9"/>
        <text>CYP82E5v2</text>
      </annotation>
    </passage>
  </document>
  <document>
    <id>15803418</id>
    <infon key="BQ_FROM">PubMed</infon>
    <infon key="BQ_PIESCORE">-0.6585</infon>
    <infon key="BQ_DONE">YES</infon>
    <infon key="BQ_CURATABLE">YES</infon>
    <passage>
      <infon key="type">title</infon>
      <offset>0</offset>
      <text>Functional conservation and maintenance of expression pattern of FIDDLEHEAD-like genes in Arabidopsis and Antirrhinum. </text>
    </passage>
    <passage>
      <infon key="type">abstract</infon>
      <offset>119</offset>
      <text>In Arabidopsis, loss of function of the epidermis-specific FDH gene coding for a putative beta-ketoacyl-CoA synthase results in ectopic organ fusions in mutants. Corresponding mutants are not available for Antirrhinum majus, however, organ fusions can be induced in both species by chloroacetamide inhibitors of beta-ketoacyl-CoA synthases using a chemical genetics approach. We isolated the ortholog of FDH from Antirrhinum majus, the ANTIRRHINUM FIDDLEHEAD (AFI ) gene, and showed that AFI complements fdh when expressed in the epidermis under control of the FDH promoter. Like FDH, the AFI gene exhibits protodermis- and epidermis-specific expression, and its promoter directs the expression of reporter genes to the epidermis in transgenic Antirrhinum and Arabidopsis. We demonstrate down-regulation of the FDH promoter in the epidermis of the ovary septum, thereby supporting the assumption that FDH-like genes may directly facilitate the cell-cell interactions that need to occur during carpel fusion and pollen tube growth. Up-regulation of FDH in the stomium, on the other hand, provides evidence for its possible involvement in cell separation during anther dehiscence. Down-regulation of the FDH and AFI promoters in the septum is observed in transgenic Arabidopsis but not in Antirrhinum plants. This probably reflects differences in the ontogeny of the ovary septum between the two species. We also show that epidermis-specific FDH-like genes may not be able to efficiently elongate fatty acid chains when misexpressed in seeds. </text>
      <annotation id="A1">
        <infon key="type">Protein</infon>
        <infon key="UniProtKB">Q8S2R3</infon>
        <infon key="synonym">AFI</infon>
        <location offset="567" length="10"/>
        <text>FIDDLEHEAD</text>
      </annotation>
      <annotation id="A2">
        <infon key="type">Protein</infon>
        <infon key="UniProtKB">Q570B4</infon>
        <infon key="synonym">fiddlehead</infon>
        <location offset="178" length="3"/>
        <location offset="523" length="3"/>
        <location offset="623" length="3"/>
        <location offset="680" length="3"/>
        <location offset="699" length="3"/>
        <location offset="930" length="3"/>
        <location offset="1020" length="3"/>
        <location offset="1167" length="3"/>
        <location offset="1321" length="3"/>
        <location offset="1559" length="3"/>
        <text>FDH</text>
      </annotation>
    </passage>
  </document>
  <document>
    <id>23300513</id>
    <infon key="BQ_FROM">PubMed</infon>
    <infon key="BQ_PIESCORE">-0.8294</infon>
    <infon key="BQ_DONE">YES</infon>
    <infon key="BQ_CURATABLE">YES</infon>
    <passage>
      <infon key="type">title</infon>
      <offset>0</offset>
      <text>Overexpression of AtLOV1 in Switchgrass alters plant architecture, lignin content, and flowering time. </text>
    </passage>
    <passage>
      <infon key="type">abstract</infon>
      <offset>103</offset>
      <text>BACKGROUND: Switchgrass (Panicum virgatum L.) is a prime candidate crop for biofuel feedstock production in the United States. As it is a self-incompatible polyploid perennial species, breeding elite and stable switchgrass cultivars with traditional breeding methods is very challenging. Translational genomics may contribute significantly to the genetic improvement of switchgrass, especially for the incorporation of elite traits that are absent in natural switchgrass populations. METHODOLOGY/PRINCIPAL FINDINGS: In this study, we constitutively expressed an Arabidopsis NAC transcriptional factor gene, LONG VEGETATIVE PHASE ONE (AtLOV1), in switchgrass. Overexpression of AtLOV1 in switchgrass caused the plants to have a smaller leaf angle by changing the morphology and organization of epidermal cells in the leaf collar region. Also, overexpression of AtLOV1 altered the lignin content and the monolignol composition of cell walls, and caused delayed flowering time. Global gene-expression analysis of the transgenic plants revealed an array of responding genes with predicted functions in plant development, cell wall biosynthesis, and flowering. CONCLUSIONS/SIGNIFICANCE: To our knowledge, this is the first report of a single ectopically expressed transcription factor altering the leaf angle, cell wall composition, and flowering time of switchgrass, therefore demonstrating the potential advantage of translational genomics for the genetic improvement of this crop. </text>
      <annotation id="A1">
        <infon key="type">family</infon>
        <infon key="synonym">AtLOV1</infon>
        <location offset="710" length="25"/>
        <text>LONG VEGETATIVE PHASE ONE</text>
      </annotation>
    </passage>
  </document>
  <document>
    <id>15821986</id>
    <infon key="BQ_FROM">PubMed</infon>
    <infon key="BQ_PIESCORE">-0.8454</infon>
    <infon key="BQ_DONE">YES</infon>
    <infon key="BQ_CURATABLE">YES</infon>
    <passage>
      <infon key="type">title</infon>
      <offset>0</offset>
      <text>Ammonium transporter genes in Chlamydomonas: the nitrate-specific regulatory gene Nit2 is involved in Amt1;1 expression. </text>
      <annotation id="A1">
        <infon key="type">family</infon>
        <location offset="293" length="4"/>
        <text>Amt1</text>
      </annotation>
      <annotation id="A2">
        <infon key="type">Protein</infon>
        <infon key="UniProtKB">Q2LGZ3</infon>
        <location offset="82" length="4"/>
        <location offset="1322" length="4"/>
        <location offset="1369" length="4"/>
        <text>NIT2</text>
      </annotation>
      <annotation id="A3">
        <infon key="type">Protein</infon>
        <infon key="UniProtKB">Q8RUT6</infon>
        <infon key="synonym">CrAmt1;1</infon>
        <location offset="102" length="6"/>
        <location offset="1497" length="6"/>
        <text>Amt1;1</text>
      </annotation>
    </passage>
    <passage>
      <infon key="type">abstract</infon>
      <offset>121</offset>
      <text>Ammonium transport is a key process in nitrogen metabolism. In the green alga Chlamydomonas, we have characterized molecularly the largest family of ammonium transporters (AMT1) so far described consisting of eight members. CrAmt1 genes have an interesting transcript structure with some very small exons. Differential expression patterns were found for each CrAmt1 gene in response to the nitrogen source by using Real Time PCR. These expression patterns were similar under high and low CO2 atmosphere. CrAmt1;1 expression was characterized in detail. It was repressed in both ammonium and nitrate medium, and strongly expressed in nitrogen-free media. Treatment with a Glutamine synthetase inhibitor released partially repression in ammonium and nitrate suggesting that ammonium and its derivatives participate in the observed repressing effects. By studying CrAmt1;1 expression in mutants deficient at different steps of the nitrate assimilation pathway, it has been shown that nitrate has a double negative effect on this gene expression; one related to its reduction to ammonium, and a second one by itself. This second effect of nitrate was dependent on the functionality of the regulatory gene Nit2, specific for nitrate assimilation. Thus, NIT2 would have a dual role on gene expression: the well-known positive one on nitrate assimilation and a novel negative one on Amt1;1 regulation. </text>
    </passage>
  </document>
</collection>
