# Supplementary material for: pGenN, a Gene Normalization Tool for Plant Genes and Proteins in Scientific Literature
Source: PLoS One. 2015 Aug 10;10(8):e0135305. doi: 10.1371/journal.pone.0135305 (PMC4530884; doi:10.1371/journal.pone.0135305)
Supplement: S1 File — (ZIP) [file pone.0135305.s001.zip › readme.txt]

readme file for plant gene normalization annotation. 01/16/2015

The plant gene normalization results are available in two files. 
One is in BioC format, the other is in excel.

Please note:
This corpos is only for plant gene normalization atabstract level, 
but some annotations are made with beyond abstract information applied,
please check the notes in the excel file for details.
