# Supplementary material for: pGenN, a Gene Normalization Tool for Plant Genes and Proteins in Scientific Literature
Source: PLoS One. 2015 Aug 10;10(8):e0135305. doi: 10.1371/journal.pone.0135305 (PMC4530884; doi:10.1371/journal.pone.0135305)
Supplement: S1 File — (ZIP) [file pone.0135305.s001.zip › plantgeneset.xlsx]

## Sheet: plantgeneset07242014
pmid	type	id	entity_type	text	location/reference	infon
11123806	annotation	A1	Protein	CSP1	543:4;550:4;726:4;950:4;1178:4;1235:4;1384:4	UniProtKB:Q9M620
11123806	annotation	A2	Protein	McCDPK1	143:7;356:7;387:7;571:7;687:7;1166:7;1347:7	UniProtKB:Q9ZPM0;Note:the accession number that can be mapped to uniprot can be found in Methods. McCdpk1 (accession no. AF090835)
11123806	annotation	A3	Protein	CDPK substrate protein 1	21 days, 13:24:00	UniProtKB:Q9M620;synonym:CSP1
11123806	annotation	A4	family	calcium-dependent protein kinase	7 days, 18:32:00
11123806	annotation	A5	family	CDPK	220:4;921:4
17714429	annotation	A1	Protein	AtCHIP	14:6;163:6;286:6;353:6;469:6;647:6;752:6;838:6;984:6;1116:6;1141:6;1217:6;1585:6;1665:6	UniProtKB:Q9SRS9
17714429	annotation	A3	Protein	FtsH1	35:5;197:5;256:5;333:5;460:5;509:5;1277:5;1341:5;1565:5	UniProtKB:Q39102
17714429	annotation	A4	Protein	FtsH2	621:5;720:5;800:5;1287:5;1575:5	UniProtKB:O80860
17714429	annotation	A5	family	Hsp70	1249:5;1315:5;1465:5;1550:5;1687:5
17714429	annotation	A6	complex	FtsH protease	73:13;233:13;598:13;876:13
11108846	annotation	A1	Protein	DP	26:2;604:2;808:2	UniProtKB:Q9FET1;Note:The PMID mapped to Uniprot entry. Also in Methods Triticum monococcum is wheat.;synonym:TmDP
11108846	annotation	A2	family	DP	11 days, 15:02:00	Note:IN animals there are many DP proteins
11108846	annotation	A3	family	E2Fs	10 days, 20:04:00
11108846	annotation	A4	family	E2F	19 days, 8:03:00
11108846	annotation	A5	Protein	E2F	22 days, 14:03:00	UniProtKB:Q9ST55
11108846	annotation	A6	Protein	TmDP	608:4;623:4;868:4	UniProtKB:Q9FET1;synonym:DP
11108846	annotation	A7	family	E2F	33 days, 8:03:00
11108846	annotation	A8	family	RBR	31 days, 19:03:00
11108846	annotation	A9	family	E2F	31 days, 23:03:00
11108846	annotation	A10	family	E2F	3 days, 0:03:00
11785938	annotation	A2	Protein	PhSBP1	332:6;443:6;612:6	UniProtKB:Q9M5Q3;synonym:S-ribonuclease-binding protein
11785938	annotation	A3	family	E3 ubiquitin ligases	31 days, 14:20:00
11785938	annotation	A4	Protein	PhSBPI	39 days, 10:06:00	UniProtKB:Q9M5Q3;Note:maybe mispelled?
11785938	annotation	A5	Protein	S-ribonuclease	20:14;236:14;418:14	UniProtKB:Q40874
11752373	annotation	A1	Protein	CRY1	39:4;556:4;680:4;1120:4	UniProtKB:Q43125;synonym:cryptochrome 1
11752373	annotation	A2	Protein	cryptochrome 1	22 days, 12:14:00	UniProtKB:Q43125;synonym:CRY1
11752373	annotation	A3	Protein	COP1	77:4;495:4;624:4;698:4;856:4;965:4;1130:4	UniProtKB:P43254;synonym:constitutive photomorphogenic1
11752373	annotation	A4	Protein	constitutive photomorphogenic1	19 days, 7:30:00	UniProtKB:P43254;synonym:COP1
11752373	annotation	A5	Protein	phytochrome B	34 days, 22:13:00	UniProtKB:P14713
18854373	annotation	A1	complex	CSN	150:3;374:3;494:3;1240:3;1653:3	synonym:COP9 Signalosome
18854373	annotation	A2	Protein	CSN1	38 days, 23:04:00	UniProtKB:P45432
18854373	annotation	A3	family	CSN6	1122:4;1360:4	comment:there is CSN6A and CSN6B
18854373	annotation	A4	Protein	CSN7	579:4;941:4;1197:4;1286:4;1303:4;1552:4	UniProtKB:Q94JU3
18854373	annotation	A5	Protein	CSN8	926:4;964:4	UniProtKB:P43255
11211866	annotation	A1	Protein	PRK1	15:4;88:4;315:4;373:4;790:4;1046:4	UniProtKB:Q9AUC1
11211866	annotation	A2	Protein	elF2B beta-subunit	2 days, 9:18:00	UniProtKB:Q9SPU4
11211866	annotation	A3	family	eIF2B-beta	23 days, 4:10:00	Note:species non specific
11211866	annotation	A4	family	translation initiation factor 2B	21 days, 18:32:00	synonym:eIF2B-beta;Note:species non specific
11211866	annotation	A5	Protein	NeIF2Bbeta	590:10;738:10;850:10;1031:10;1100:10;1142:10	UniProtKB:Q9SPU4;synonym:elF2B beta-subunit
11211866	annotation	A6	Protein	GCD7	51 days, 4:04:00	UniProtKB:P32502;synonym:eIF2B-beta
11211866	annotation	A7	Protein	eIF2B-beta	51 days, 23:10:00	UniProtKB:P32502;synonym:GCD7
11211866	annotation	A8	complex	eIF2B	25 days, 2:05:00
21169509	annotation	A1	Protein	Rx	78:2;118:2;217:2;359:2;530:2;582:2;702:2;823:2;974:2;1071:2;1083:2;1213:2;1255:2;1319:2;1426:2;1606:2	UniProtKB:Q9XGF5
21169509	annotation	A2	Protein	Ran GTPase-activating protein 2	11 days, 12:31:00	synonym:RanGap2;UniProtKB:I7JSB1;Note:there are many entries in TrEMBL for this protein. I only put one as example.
21169509	annotation	A3	Protein	RanGAP2	0:7;309:7;563:7;709:7;798:7;950:7;1112:7;1521:7	UniProtKB: I7JSB1;synonym:Ran GTPase-activating protein 2
11095727	annotation	A1	Protein	C1	58:2;151:2;343:2;428:2;601:2;934:2;1195:2	UniProtKB:P10290
11095727	annotation	A2	Protein	P	276:1;350:1;566:1;631:1;753:1;836:1;952:1	UniProtKB:P27898
11095727	annotation	A3	family	R	113:1;208:1;460:1;673:1;798:1;875:1;939:1	Note:cannot map to a unique entry;species:Maize
11095727	annotation	A4	family	B	8 days, 21:01:00	Note:cannot map to a unique entry;species:Maize
16508080	annotation	A1	Protein	ML-I B-chain	31 days, 14:12:00	UniProtKB:P81446;comment:note that it is a cleaved product of the protein P81446;synonym:B-chain;Note:beyond abstract
16508080	annotation	A2	Protein	A-chain	19 days, 0:07:00	comment:note that it is a cleaved product of the protein P81446;UniProtKB:P81446;synonym:ML-I A-chain;Note:beyond abstract
16508080	annotation	A3	complex	ML-I	5 days, 18:04:00	synonym:mistletoe lectin I
11197326	annotation	A1	Protein	OsMADS1	44:7;53:7;165:7;225:7;633:7;756:7;1051:7	UniProtKB:Q10PZ9;Note:The PMID mapped to Uniprot entry.
11197326	annotation	A2	Protein	OsMADS14	327:8;390:8;707:8;1182:8	UniProtKB:Q10CQ1;Note:The PMID mapped to Uniprot entry.
11197326	annotation	A3	Protein	OsMADS15	14 days, 4:08:00	UniProtKB:Q6Q9I2;Note:The PMID mapped to Uniprot entry.
11197326	annotation	A4	Protein	-15	16 days, 19:03:00	UniProtKB:Q6Q9I2;full name:OsMADS15
11197326	annotation	A5	Protein	ZAP1	19 days, 0:04:00	UniProtKB:Q41829
11197326	annotation	A6	Protein	APETALA1	21 days, 8:08:00	synonym:Ap1;species:Unknown
11197326	annotation	A7	Protein	AP1	21 days, 18:03:00	species:Unknown;synonym:Apetala 1
11197326	annotation	A8	Protein	-14	31 days, 21:03:00	UniProtKB:Q10CQ1;full name:OsMADS14
11197326	annotation	A9	Protein	-15	32 days, 6:03:00	UniProtKB:Q6Q9I2;full name:OsMADS15
11197326	annotation	A10	Protein	-15	49 days, 19:03:00	UniProtKB:Q6Q9I2;full name:OsMADS15
11197326	annotation	A11	Protein	-15	30 days, 0:03:00	UniProtKB:Q6Q9I2;full name:OsMADS15
12499372	annotation	A1	Protein	ANK1	117:4;1086:4;1199:4;1351:4;1429:4;1551:4;1729:4	UniProtKB:Q8H6P9
12499372	annotation	A2	Protein	BZI-1	69:5;143:5;264:5;405:5;638:5;760:5;817:5;918:5;999:5;1140:5;1250:5;1761:5	UniProtKB:Q93YM7
12506203	annotation	A1	Protein	AtMPK3	1009:6;1385:6;1492:6	UniProtKB:Q39023
12506203	annotation	A2	Protein	AtMPK6	1020:6;1396:6	UniProtKB:Q39026
12506203	annotation	A3	Protein	AtNDPK2	618:7;675:7;843:7;1217:7;1255:7;1349:7;1417:7;1549:7;1690:7	UniProtKB:O64903;synonym:NDPK2
12506203	annotation	A4	Protein	NDPK	431:4;729:4	synonym:NDP kinase 2
19825600	annotation	A2	Protein	RIP1	0:4;458:4;684:4;796:4;972:4;1043:4;1119:4;1246:4;1390:4	UniProtKB:Q8LE98;synonym:ICR1; ROP interactive partner 1
19825600	annotation	A3	Protein	ROP1	88:4;1004:4;1095:4;1210:4;1279:4;1446:4	UniProtKB:P92978
19825600	annotation	A4	family	Rho family small GTPases	6 days, 0:24:00
15803412	annotation	A1	complex	SNF1/AMPK/SnRK1 heterotrimeric kinase complex	5 days, 4:45:00
15803412	annotation	A2	Protein	AKINbeta3	0:9;712:9;1034:9;1134:9;1305:9	UniProtKB:Q9ZUU8
15803412	annotation	A3	family	AMPKbeta1	41 days, 5:09:00	comment:mammalian
15803412	annotation	A4	complex	SnRK1 complexes	69 days, 1:15:00
17988222	annotation	A2	Protein	hta11	795:5;1090:5;1426:5	UniProtKB:O23628
17988222	annotation	A3	Protein	hta9	786:4;1085:4;1421:4	UniProtKB:Q9C944
17988222	annotation	A4	Protein	pie1	567:4;757:4;915:4;1130:4;1415:4	UniProtKB:Q7X9V2
17988222	annotation	A5	Protein	sef	553:3;921:3;1436:3	UniProtKB:Q9FHW2
17988222	annotation	A7	Protein	Swc6	25 days, 7:04:00	UniProtKB:Q03433
17988222	annotation	A8	complex	SWR1	50:4;358:4;650:4
17988222	annotation	A9	Protein	ARP6	23 days, 6:04:00	UniProtKB:Q8LGE3
17988222	annotation	A10	Protein	Arp6	25 days, 16:04:00	UniProtKB:Q12509
17988222	annotation	A11	family	H2A.Z	12 days, 15:05:00
17988222	annotation	A12	family	H2A histone	11 days, 4:11:00
21150289	annotation	A1	family	SUMO	0:4;500:4;538:4;672:4;789:4;995:4;1037:4	synonym:Small ubiquitin-like modifier
21150289	annotation	A2	family	Small ubiquitin-like modifier	21 days, 2:29:00	synonym:SUMO
21150289	annotation	A3	Protein	Topless-related 1	40 days, 7:17:00	UniProtKB:Q0WV90; Note: beyond abstract
21150289	annotation	A4	Protein	HDA19	38 days, 12:05:00	UniProtKB:O22446;Note: beyond abstract
21150289	annotation	A5	family	mitogen-activated protein kinase	11 days, 17:32:00	synonym:MAPK
21150289	annotation	A6	family	MAPK	7:4;315:4	synonym:mitogen-activated protein kinase
21150289	annotation	A7	Protein	SNC1	36 days, 20:04:00	UniProtKB:O23530;Note: beyond abstract
11706177	annotation	A1	Protein	Ire1	46:4;586:4;792:4	species:yeast and animals
11706177	annotation	A2	Protein	AtIre1-1	30 days, 21:08:00	UniProtKB:Q93VJ2
11706177	annotation	A3	Protein	AtIre1-2	31 days, 10:08:00	UniProtKB:Q9C5S2
11706177	annotation	A4	Protein	Ire1-2	47 days, 18:06:00	UniProtKB:Q9C5S2
15863096	annotation	A1	Protein	cytochrome f	50:12;164:12;334:12;418:12	UniProtKB:P36438
15863096	annotation	A2	Protein	plastocyanin	5 days, 4:12:00	UniProtKB:P00299;comment:the accession number for the PDB structure helped to get the ID
15863096	annotation	A3	Protein	plastocyanin	24 days, 8:12:00	UniProtKB:P00289
15863096	annotation	A4	Protein	Plastocyanin	21 days, 8:12:00	UniProtKB:P00299
21203456	annotation	A1	Protein	CDKA	60 days, 18:04:00	UniProtKB:P24100;Note:beyond abstract
21203456	annotation	A3	Protein	MPK3	371:4;804:4	UniProtKB:Q39023
21203456	annotation	A4	Protein	MPK4	33 days, 18:04:00	UniProtKB:Q39024
21203456	annotation	A5	Protein	MPK6	380:4;819:4;1034:4	UniProtKB:Q39026
21203456	annotation	A6	family	mitogen-activated protein kinase	6 days, 9:32:00	synonym:MAPK
21203456	annotation	A7	Protein	CDKB1;1	61 days, 22:07:00	UniProtKB:P25859
21203456	annotation	A8	Protein	AP2C3	17:5;665:5;825:5;1084:5;1121:5;1242:5;1374:5;1517:5	UniProtKB:F6LPR7
21203456	annotation	A9	Protein	AP2C2	40 days, 21:05:00	UniProtKB:F6LPR6
21203456	annotation	A10	Protein	AP2C4	41 days, 7:05:00	UniProtKB:Q9FXE4
21203456	annotation	A11	family	MAPK phosphatases	41 days, 22:17:00
21203456	annotation	A12	family	PP2C-type phosphatase	26 days, 11:22:00
21162722	annotation	A1	Protein	AtERF13	74 days, 17:07:00	UniProtKB:Q8L9K1
21162722	annotation	A2	family	ABFs/AREBs	27 days, 11:10:00
21162722	annotation	A3	family	CE element binding factors	71 days, 16:26:00	synonym:CEBFs
21162722	annotation	A4	family	CEBFs	1748:5;1786:5;1865:5;2005:5;2109:5;2183:5
21203492	annotation	A1	Protein	MOS11	0:5;520:5;541:5;715:5;853:5;897:5;1047:5;1069:5;1245:5	UniProtKB:Q9LZ08
21203492	annotation	A2	Protein	&quot;modifier of snc1	11&quot;	20 days, 18:20:00	UniProtKB:Q9LZ08;synonym:MOS11
21203492	annotation	A3	Protein	CIP29	33 days, 15:05:00	UniProtKB:P82979
21203492	annotation	A4	Protein	mos3	351:4;1036:4;1129:4	UniProtKB:Q8LLD0
21203492	annotation	A5	complex	Nup107-160 complex	16 days, 4:18:00
21187379	annotation	A1	Protein	CLC2	321:4;761:4;1069:4	UniProtKB:O04209;synonym:clathrin light chain 2
21187379	annotation	A2	Protein	TPLATE	21:6;286:6;548:6;750:6;1058:6	UniProtKB:F4J8D3
21187379	annotation	A3	complex	clathrin	23 days, 18:08:00
21139440	annotation	A1	Protein	COI1	13:4;356:4;679:4;734:4;946:4;1267:4	UniProtKB:O04197;synonym:coronatine insensitive1
21139440	annotation	A2	complex	jasmonate receptor complex	15 days, 20:26:00	misnomer:jasomonate receptor complex
17988226	annotation	A1	family	ARF GTPases	1 day, 3:11:00	comment:plant;synonym:ADP ribosylation factor (ARF) GTPase
17988226	annotation	A2	Protein	ARF1	495:4;651:4;908:4;956:4;1126:4;1218:4;1411:4;1475:4;1506:4;1635:4	UniProtKB:P36397
17988226	annotation	A3	Protein	ARFB	504:4;716:4;795:4;1416:4	UniProtKB:Q9SHU5
21143674	annotation	A1	family	SYP2	21:4;150:4;583:4;655:4;1729:4
21143674	annotation	A2	Protein	SYP22	390:5;871:5;1044:5;1334:5;1704:5	UniProtKB:P93654;synonym:VAM3
21143674	annotation	A3	Protein	SYP21	410:5;603:5;795:5;839:5;1009:5;1319:5	UniProtKB:Q39233;synonym:PEP12
21143674	annotation	A4	Protein	SYP23	669:5;807:5;854:5;1179:5;1229:5;1417:5;1521:5;1670:5;1764:5	UniProtKB:O04378;synonym:PLP
21143674	annotation	A5	Protein	VTI11	61 days, 11:05:00	UniProtKB:Q9SEL6
21143674	annotation	A6	Protein	SYP5	61 days, 21:04:00	Note:could not find entry
21143674	annotation	A7	Protein	22	25 days, 10:02:00	UniProtKB:P93654;full name:SYP22
21143674	annotation	A8	Protein	23	25 days, 17:02:00	UniProtKB:O04378;full name:SYP23
21143674	annotation	A9	Protein	GFP	51 days, 1:03:00	UniProtKB:P42212
21143674	annotation	A10	Protein	PLP	675:3;813:3;860:3;1185:3;1235:3;1423:3;1527:3;1676:3;1770:3	UniProtKB:O04378;synonym:SYP23
21143674	annotation	A11	Protein	PEP12	416:5;801:5;845:5;1015:5;1325:5	UniProtKB:Q39233;synonym:SYP21
21143674	annotation	A12	Protein	VAM3	396:4;1340:4	UniProtKB:P93654;synonym:SYP22
21143674	annotation	A13	Protein	3	71 days, 6:01:00	full name:SYP23
15843967	annotation	A1	Protein	BON1	714:4;967:4;1116:4;1215:4;1317:4;1400:4;1447:4;1540:4;1602:4;1691:4	&quot;UniProtKB:Q941L3;synonym:Bonzai 1	COPINE 1	CPN1&quot;
15843967	annotation	A2	Protein	CPN1	719:4;972:4;1121:4;1220:4;1322:4;1405:4;1452:4;1545:4;1607:4;1696:4	&quot;UniProtKB:Q941L3;synonym:Bonzai 1	COPINE 1	CPN1&quot;
17018034	annotation	A1	Protein	BAP1	22:4;98:4;177:4;331:4;431:4;626:4;777:4;807:4;909:4;958:4	UniProtKB:Q941L2
17018034	annotation	A2	Protein	BON1	43 days, 18:04:00	UniProtKB:Q941L3;synonym:CPN1
17018034	annotation	A3	Protein	CPN1	43 days, 23:04:00	UniProtKB:Q941L3;synonym:BON1
17018034	annotation	A4	Protein	PAD4	24 days, 9:04:00	UniProtKB:Q9S745
17018034	annotation	A5	Protein	SNC1	25 days, 20:04:00	UniProtKB:O23530
21139205	annotation	A1	Protein	calcineurin B-like protein 1	5 days, 18:28:00	species:plants
21139205	annotation	A3	Protein	AmCBL1	20 days, 11:06:00	UniProtKB:Q5EE13
21139205	annotation	A4	Protein	CBL1	168:4;307:4	species:plants;synonym:Calcineurin B-like protein 1
21139205	annotation	A5	Protein	CBL1	3 days, 21:04:00	UniProtKB:Q5EE13;synonym:Calcineurin B-like protein 1
21139205	annotation	A6	Protein	CBL1	18 days, 22:04:00	UniProtKB:Q5EE13;synonym:Calcineurin B-like protein 1
21139205	annotation	A7	Protein	calcineurin B-like protein 1	2 days, 15:28:00	UniProtKB:Q5EE13;synonym:CBL1
21139205	annotation	A8	family	CIPK	12 days, 12:04:00	synonym:CBL-interacting protein kinase;species:plants
21139205	annotation	A9	family	CBL-interacting protein kinase	11 days, 4:30:00	synonym:CIPK;species:plants
21139205	annotation	A10	family	CIPK	13 days, 4:04:00	species:plants;synonym:CBL-interacting protein kinase
18667726	annotation	A1	Protein	BRI1	21 days, 9:04:00	UniProtKB:O22476
18667726	annotation	A2	Protein	FLS2	28 days, 15:04:00	UniProtKB:Q9FL28
18667726	annotation	A3	Protein	SERK1	580:5;790:5	UniProtKB:Q94AG2
18667726	annotation	A4	Protein	SERK2	33 days, 8:05:00	UniProtKB:Q9XIC7
18667726	annotation	A5	Protein	SERK3	443:5;593:5	UniProtKB:Q94F62;synonym:BAK1
18667726	annotation	A6	Protein	SERK4	29 days, 16:05:00	UniProtKB:Q9SKG5
18667726	annotation	A7	Protein	SERK5	36 days, 11:05:00	UniProtKB:Q8LPS5
18667726	annotation	A8	family	SOMATIC EMBRYOGENESIS RECEPTOR KINASE	12:37;167:37	synonym:SERK
21143673	annotation	A1	complex	WRKY18	43:6;173:6;433:6;639:6;749:6;789:6;969:6;1371:6	UniProtKB:Q9C5T4
21143673	annotation	A2	Protein	WRKY40	54:6;184:6;1127:6	UniProtKB:Q9SAH7
21143673	annotation	A3	Protein	40	646:3;756:3;796:3;976:3;1378:3	UniProtKB:Q9SAH7;full name:WRKY40
21143673	annotation	A4	Protein	EDS1	1203:4;1468:4	UniProtKB:B9DFM5
21143673	annotation	A5	Protein	PAD4	61 days, 13:04:00	UniProtKB:Q9S745
21143673	annotation	A6	Protein	CYP71A13	60 days, 18:08:00	UniProtKB:O49342
21143673	annotation	A7	Protein	RRTF1	52 days, 0:05:00	UniProtKB:Q9SZ06
21143673	annotation	A8	Protein	JAZ8	52 days, 13:04:00	UniProtKB:Q8LBM2
21143673	annotation	A9	Protein	40	18 days, 8:02:00	UniProtKB:Q9SAH7;full name:WRKY40
11148284	annotation	A1	Protein	fie	17:3;467:3;630:3;703:3;892:3;1124:3;1317:3;1542:3	synonym:fertilization-independent endosperm;UniProtKB:Q9LT47
11148284	annotation	A2	Protein	FERTILIZATION-INDEPENDENT ENDOSPERM	17 days, 22:35:00	synonym:FIE;UniProtKB:Q9LT47
11148284	annotation	A3	Protein	MEA	25:3;483:3;637:3;711:3;900:3;1132:3;1325:3;1550:3	UniProtKB:O65312;synonym:medea
11148284	annotation	A4	Protein	DECREASE IN DNA METHYLATION1	60 days, 16:28:00	UniProtKB:Q9XFH4;synonym:DDM1
11128998	annotation	A1	Protein	GOGAT	910:5;1344:5	synonym:glutamate synthase
11128998	annotation	A2	Protein	NiR	940:3;1353:3	UniProtKB:A8J4P1;synonym:nitrate reductase
11128998	annotation	A3	Protein	Ferredoxin	59:10;168:10	UniProtKB:P07839;synonym:Fd
12509505	annotation	A1	Protein	ers1	368:4;637:4;852:4;870:4;1200:4;1465:4;1482:4	UniProtKB:Q38846;Note:ers1-number are all mutants of ers1
12509505	annotation	A2	Protein	ETR1	69:4;359:4;642:4;859:4;877:4;1083:4;1207:4;1472:4;1489:4;1529:4	UniProtKB:P49333
12509505	annotation	A3	Protein	ETR2	19 days, 6:04:00	UniProtKB:Q0WPQ2
12509505	annotation	A4	Protein	EIN4	19 days, 12:04:00	UniProtKB:Q9ZTP3
12509505	annotation	A5	Protein	ERS2	19 days, 22:04:00	UniProtKB:P93825
11135110	annotation	A2	Protein	cyclin B1	63:9;432:9;679:9;959:9	UniProtKB:Q9LD02
11135110	annotation	A3	complex	cyclin B/Cdc2 kinase complex	4 days, 13:28:00
11193424	annotation	A1	Protein	Sec31p	2 days, 12:06:00	UniProtKB:Q94LY4
11193424	annotation	A2	Protein	Sec31p	6 days, 10:06:00	UniProtKB:P38968
11193424	annotation	A3	Protein	Sec31p	4 days, 2:06:00	UniProtKB:Q94LY4
15803414	annotation	A2	Protein	KLUNKER	16:7;535:7	&quot;UniProtKB:Q5S2C3;synonym:KLK	AtSRA1&quot;
15803414	annotation	A4	family	SRA1	29 days, 0:04:00	comment:animal
15803414	annotation	A5	complex	ARP2/3	15 days, 22:06:00	comment:arabidopsis
11148291	annotation	A1	Protein	Hd1	0:3;215:3;403:3;443:3;710:3;871:3;963:3	UniProtKB:Q9FDX8;synonym:se1
11148291	annotation	A2	Protein	CONSTANS	129:8;494:8	UniProtKB:Q39057
15821989	annotation	A1	Protein	COP1	35:4;74:4;231:4;421:4;573:4;733:4;822:4;938:4	UniProtKB:P43254;synonym:constitutive photomorphogenic1
15821989	annotation	A2	Protein	phytochrome B	777:13;884:13	UniProtKB:P14713
15821989	annotation	A3	Protein	phytochrome A	372:13;857:13	UniProtKB:P14712
16508116	annotation	A1	complex	lectin	60:6;104:6;370:6;496:6	&quot;UniProtKB:G1K3R9	G1K3S0&quot;
11779628	annotation	A2	Protein	OsGAD1	247:6;326:6;936:6;1187:6;1297:6	UniProtKB:Q9AQU4;Note:beyond abstract
11779628	annotation	A3	Protein	OsGAD2	258:6;337:6;976:6;1242:6;1308:6	UniProtKB:Q9AR41;Note:beyond abstract
11779628	annotation	A4	Protein	CaM	1084:3;1102:3;1234:3	UniProtKB:P62157
16478048	annotation	A1	Protein	COI1	150:4;359:4;633:4;1198:4	UniProtKB:O04197;comment:coi-1 is the name of the COI1 mutant
16478048	annotation	A2	Protein	GmCOI1	0:6;724:6;882:6;975:6;1187:6;1275:6;1457:6	UniProtKB:Q45FY8
16478048	annotation	A3	complex	Skpl-Cullin-F-box (SCF)	54 days, 17:23:00	comment:Glycine max
16478048	annotation	A4	complex	SCF(COO1)	58 days, 0:09:00	comment:Arabidopsis
11752389	annotation	A1	family	Aux/IAA	0:7;97:7;259:7;497:7;784:7;1052:7;1258:7
12482876	annotation	A1	Protein	SUMO1	101:5;775:5;1099:5	UniProtKB:P55852
12482876	annotation	A2	Protein	SUMO2	1189:5;1236:5	UniProtKB:Q9FLP6;comment:Also -2 and /2 refer to SUMO2
12482876	annotation	A3	family	Small ubiquitin-like modifier	6 days, 5:29:00	synonym:SUMO
12482876	annotation	A4	Protein	SUMO3	33 days, 15:05:00	UniProtKB:Q9FLP5
12482876	annotation	A5	family	HSP70	61 days, 14:05:00
16508106	annotation	A1	Protein	disproportionating enzyme	64:25;103:25	UniProtKB:Q06801;synonym:D-enzyme
11811622	annotation	A1	Protein	PABP	139:4;342:4;502:4	synonym:poly(A)-binding protein;species:Cicer arietinum
23269841	annotation	A1	Protein	APUM5	28:5;449:5;746:5;870:5;1034:5	UniProtKB:Q9LJX4
11827163	annotation	A1	Protein	alpha subunit of CK2	66:20;493:20	UniProtKB:Q93XN0;synonym:NtCK2A
11827163	annotation	A2	Protein	CK2beta subunit	59 days, 12:15:00	UniProtKB:P28021
11827163	annotation	A3	Protein	casein	57 days, 6:06:00
11747817	annotation	A1	Protein	alcatraz	30:8;636:8	UniProtKB:Q9FHA2;synonym:alc
16874047	annotation	A1	family	Atg12	31:5;82:5;226:5;394:5;969:5;1024:5;1217:5
16874047	annotation	A2	family	Atg5	176:4;232:4
16874047	annotation	A3	family	Atg7	44 days, 13:04:00
16874047	annotation	A4	family	Atg8	758:4;979:4
16874047	annotation	A5	Protein	AtATG12	28 days, 2:07:00	&quot;UniProtKB:Q9LVK3;comment:because it has a structure I can tell which ATG12 is	in arath there is ATG12A and ATG12B.&quot;
16874047	annotation	A6	Protein	AtATG12	38 days, 23:07:00	UniProtKB:Q9LVK3;Note: beyond abstract
16874047	annotation	A7	Protein	(At) ATG12	23 days, 20:10:00	UniProtKB:Q9LVK3
16511042	annotation	A1	Protein	ZmHP1	108:5;403:5;441:5;623:5;830:5	UniProtKB:Q9ST01
19825601	annotation	A1	family	DRP3	20 days, 23:04:00	comment:DRP3A and DRP3B
19825601	annotation	A2	Protein	DRP3A	548:5;689:5	UniProtKB:Q8S944
19825601	annotation	A3	Protein	DRP3B	555:5;699:5	UniProtKB:Q8LFT2
19825601	annotation	A4	family	FIS1	457:4;512:4;1242:4	comment:FIS1A and FIS1B
19825601	annotation	A5	Protein	FIS1A	562:5;783:5;882:5;976:5;1077:5	UniProtKB:Q9M1J1;synonym:FISSION1A
19825601	annotation	A6	Protein	FIS1B	573:5;793:5;891:5;986:5;1087:5	UniProtKB:Q94CK3;synonym:FISSION1B
19825601	annotation	A7	family	dynamin-related proteins	15 days, 23:24:00	synonym:DRPs
11731464	annotation	A1	Protein	LHP1	402:4;466:4;834:4	UniProtKB:Q946J8;synonym:LIKE HETEROCHROMATIN PROTEIN 1
11731464	annotation	A2	Protein	heterochromatin protein 1	17 days, 15:25:00	UniProtKB:P05205;synonym:HP1
12481089	annotation	A1	Protein	hydroxyisourate hydrolase	47:25;150:25;626:25;731:25;1250:25;1297:25;1405:25;1636:25;1808:25;1898:25	UniProtKB:Q8S3J3
23271982	annotation	A1	family	VRN1	55:4;302:4;389:4;583:4;781:4;798:4;856:4;1136:4;1425:4;1469:4;1536:4;1621:4;1756:4;1829:4	comment:There are two genes VRN1-A and VRN1-B;synonym:VERNALIZATION1
23271982	annotation	A2	Protein	VRN2	99:4;919:4;986:4;1176:4;1388:4;1474:4;1897:4
23271982	annotation	A3	Protein	APETALA1	21 days, 18:08:00	UniProtKB:P35631
23271982	annotation	A4	Protein	FT	1234:2;1931:2	comment:could not find entry based on species mentioned in the full length
23370720	annotation	A1	Protein	cngc16	35:6;365:6;532:6;697:6;731:6;827:6;1313:6	UniProtKB:Q9SU64
23370720	annotation	A2	Protein	HsfA2	60 days, 13:05:00	UniProtKB:B3H5P6
23370720	annotation	A3	Protein	HsfB1	60 days, 23:05:00	UniProtKB:Q96320
18726614	annotation	A1	Protein	OSB1	25 days, 13:04:00
18726614	annotation	A2	Protein	OSB2	622:4;863:4
18726614	annotation	A4	Protein	OsDFR	21 days, 15:05:00	UniProtKB:Q653W0;comment:not sure is this one
18726614	annotation	A5	Protein	OsANS1	530:6;1414:6
18726614	annotation	A6	Protein	F3&#x27;H	15 days, 5:04:00	UniProtKB:Q7G602;synonym:flavonoid 3; OSF3&#x27;H
18726614	annotation	A7	Protein	OsCHS1	1146:6;1336:6	UniProtKB:Q2R3A1;Note:subspecies:UniProtKB:A2XNF0
18726614	annotation	A8	Protein	OsCHI	48 days, 2:05:00	UniProtKB:Q84T92;synonym:chalcone isomerase;Note:subspecies:UniProtKB:A2ZEX7
18726614	annotation	A9	Protein	OsF3H	512:5;1161:5;1388:5;1636:5	&quot;comment:not in DB	LOC_OS04g56700&quot;
16511242	annotation	A1	Protein	AtCyp38	125:7;135:7;248:7;468:7;791:7	UniProtKB:Q9SSA5;synonym:cyclophilin 38
17989233	annotation	A1	Protein	ATM	0:3;332:3;860:3;1119:3;1269:3;1377:3;1455:3	UniProtKB:Q9M3G7;synonym:ataxia talangiectasia
17114357	annotation	A1	Protein	csa1	526:4;653:4;974:4;1158:4;1227:4	UniProtKB:F4KIF3;synonym:constitutive shade-avoidance1
17114357	annotation	A2	Protein	RPS4	47 days, 1:04:00	UniProtKB:Q9XGM3
12526807	annotation	A1	Protein	ROS1	0:4;130:4;229:4;404:4;530:4;684:4;806:4	UniProtKB:Q9SJQ6
16478046	annotation	A1	Protein	MtENOD11	0:8;152:8;440:8;681:8;1031:8;1290:8	UniProtKB:Q9FEW3;synonym:ENOD11
17924136	annotation	A1	Protein	Sxd1	156:4;472:4;595:4;874:4;1218:4;1266:4;1437:4;1495:4	UniProtKB:Q94FY8;synonym:sucrose export defective1
17924136	annotation	A2	Protein	tdy1	119:4;463:4;586:4;768:4;1209:4;1316:4;1379:4;1486:4;1607:4;1679:4	UniProtKB:B8XIB0;synonym:tie-dyed1
18037378	annotation	A1	Protein	SferH-1	9 days, 23:07:00	UniProtKB:P19976
18037378	annotation	A2	Protein	SferH-5	23:7;141:7;209:7;443:7	comment:could not find entry
18037378	annotation	A3	complex	H-5/H-2	27 days, 23:07:00	comment:soybean
18037378	annotation	A4	Protein	H-2	25 days, 14:03:00	UniProtKB:Q94IC4
23277363	annotation	A1	Protein	Bn-CLG1A	286:8;330:8;399:8;495:8;703:8;806:8;1193:8;1318:8	GenBank:KC206501
23277363	annotation	A2	Protein	Bn-CLG1C	1078:8;1333:8	GenBank:KC206503
19825605	annotation	A1	Protein	MSBP1	36:5;176:5;486:5;543:5;636:5;775:5;797:5;947:5;974:5;1160:5	UniProtKB:Q9XFM6;synonym:Membrane steroid binding protein 1
19825605	annotation	A2	Protein	PIN2	1022:4;1047:4;1088:4;1195:4	UniProtKB:Q9LU77
17114355	annotation	A1	Protein	AUX1	64:4;303:4;503:4;583:4;779:4;921:4;1173:4;1247:4;1399:4	UniProtKB:Q96247;synonym:AUXIN-RESISTANT1
17114355	annotation	A2	Protein	GNOM	57 days, 18:04:00	UniProtKB:Q42510
17114355	annotation	A3	Protein	NOA	41 days, 12:03:00	UniProtKB:Q66GP9;Note:beyond abstract
17114355	annotation	A4	Protein	PIN1	104:4;326:4;1229:4	UniProtKB:Q9C6B8;synonym:PIN-FORMED 1
15821993	annotation	A1	Protein	cax1	225:4;460:4;672:4;1238:4	UniProtKB:Q39253
15821993	annotation	A2	Protein	cax2	63:4;234:4;339:4;474:4;600:4;747:4;822:4;1042:4;1247:4	UniProtKB:Q39254
15821993	annotation	A3	complex	V-ATPase	57 days, 17:08:00	comment:Arabidopsis
18665917	annotation	A3	Protein	OBP1	29:4;493:4;589:4;712:4;940:4;1114:4;1304:4	UniProtKB:Q39088
18665917	annotation	A4	Protein	AtDOF2;3	36 days, 5:08:00	UniProtKB:O22967
18665917	annotation	A5	Protein	CYCD3;3	33 days, 14:07:00	UniProtKB:Q9SN11
17114582	annotation	A1	Protein	MtHAP2-1	0:8;236:8;439:8;546:8;623:8;670:8;758:8	UniProtKB:A4ZVU9
12481999	annotation	A1	Protein	CMK1	375:4;1435:4;1730:4	UniProtKB:Q9UW09
12481999	annotation	A3	Protein	MPK1	25 days, 7:04:00	UniProtKB:Q00772
12481999	annotation	A4	Protein	mps1	635:4;828:4	UniProtKB:O13352
12481999	annotation	A5	Protein	MAF1	42:4;565:4;690:4;892:4;1043:4;1301:4;1366:4;1600:4;1642:4	UniProtKB:Q8X125
19825602	annotation	A1	Protein	ABP41	0:5;82:5;499:5;586:5;809:5;978:5	UniProtKB:P84994
19825602	annotation	A2	family	villin/gelsolin/fragmin	5 days, 9:23:00	comment:plant
12481088	annotation	A1	Protein	tps1	891:4;1650:4;1811:4	UniProtKB:Q84ZW8;synonym:terpene synthase 1
12481088	annotation	A2	family	terpene synthases	29 days, 1:17:00
17715150	annotation	A1	Protein	FSltp4	36:6;522:6;1230:6;1377:6	UniProtKB:A7TUG4
17715150	annotation	A2	Protein	GhAT1	137:5;991:5;1029:5;1074:5;1185:5;1313:5	UniProtKB:A7TUG5
18592691	annotation	A1	Protein	EF1gamma	13:08:00	UniProtKB:K7VEX9; K7UNK0; K7UFW0; K7UZU0
18592691	annotation	A2	Protein	elongation factor 1gamma	20 days, 3:24:00	UniProtKB:Q9ZRI7
12496310	annotation	A1	Protein	CAX1	446:4;819:4;1061:4	UniProtKB:Q39253
12496310	annotation	A2	Protein	CAX2	74:4;455:4;565:4;707:4;749:4;1067:4;1183:4;1269:4	UniProtKB:Q39254
12481085	annotation	A1	Protein	AtLACS6	483:7;935:7;1107:7;1154:7;1378:7;1477:7	UniProtKB:Q8LPS1
12481085	annotation	A2	Protein	PMP70	66 days, 18:05:00	comment:could not find entry
17114354	annotation	A1	Protein	WRKY11	26:6;642:6;765:6;807:6;1125:6;1473:6	UniProtKB:Q9SV15
17114354	annotation	A2	Protein	WRKY17	37:6;772:6;818:6;1136:6;1484:6	UniProtKB:Q9SJA8
23370718	annotation	A2	Protein	ABI2	45 days, 6:04:00	UniProtKB:O04719
23370718	annotation	A3	Protein	PP2CA	45 days, 16:05:00	UniProtKB:P49598;synonym:ABA-HYPERSENSITIVE GERMINATION3
23370718	annotation	A5	Protein	PYL8	579:4;773:4;887:4;967:4	UniProtKB:Q9FGM1;synonym:PYRABACTIN RESISTANCE1-LIKE8
23370718	annotation	A6	family	PP2C	1010:4;1432:4
23370718	annotation	A7	Protein	HYPERSENSITIVE TO ABA1	42 days, 16:22:00	UniProtKB:Q9CAJ0;synonym:HBA
23370718	annotation	A8	Protein	HAB2	43 days, 23:04:00	UniProtKB:Q9LNP9
23370718	annotation	A9	complex	ABA-INSENSITIVE1	44 days, 5:16:00	synonym:ABI1;UniProtKB:P49597
23370718	annotation	A10	complex	PYRABACTIN RESISTANCE1	18 days, 6:22:00	UniProtKB:O49686;synonym:PYR1
23370718	annotation	A11	family	PYR1-LIKE	19 days, 12:09:00	synonym:PYL
18854335	annotation	A1	Protein	SOL2	25:4;81:4;196:4;210:4;352:4;515:4;552:4	UniProtKB:Q9LYU7
18854335	annotation	A2	Protein	clv1	7 days, 13:04:00	UniProtKB:Q9SYQ8
18854335	annotation	A3	Protein	CLV2	187:4;346:4;572:4	UniProtKB:O80809
18080125	annotation	A1	Protein	etr1-1	58:6;332:6;816:6;1384:6	UniProtKB:P49333;Note, beyond abstract
16483133	annotation	A1	Protein	APX1	44 days, 20:04:00	UniProtKB:Q05431
16483133	annotation	A2	Protein	AtHsfA2	0:7;428:7;645:7;733:7;762:7;1219:7;1310:7	UniProtKB:O80982
23484102	annotation	A1	Protein	dammarenediol synthase	80:22;198:22;291:22;515:22;883:22;1196:22	UniProtKB:G3M1G1
17923671	annotation	A1	Protein	AtNF-YB1	18 days, 7:08:00	UniProtKB:Q9SLG0
17923671	annotation	A2	family	nuclear factor Y (NF-Y) B subunits	06:34:00	comment:plant
17923671	annotation	A3	Protein	ZmNF-YB2	618:8;740:8	UniProtKB:A6XB85
12506994	annotation	A1	Protein	peroxidase BP-1	7 days, 17:15:00	UniProtKB:Q40069
12506994	annotation	A2	Protein	Tri a Bd 36K	36:12;86:12	UniProtKB:P15984;Note:beyond abstract
18372726	annotation	A1	Protein	Hsp70	20:5;140:5;264:5;484:5;789:5	UniProtKB:Q02028
18372726	annotation	A2	Protein	Hsp90	30:5;150:5;274:5;494:5;831:5	comment:could not find entry
17114348	annotation	A1	Protein	SND1	0:4;544:4;693:4;809:4;911:4;1123:4;1291:4	UniProtKB:Q9LPI7
17114348	annotation	A2	family	&quot;NAC (for NAM	ATAF1/2	and CUC2) domain transcription factor	&quot;	482:61
17020806	annotation	A1	Protein	RPB2	24:4;204:4;255:4;373:4;572:4;703:4;858:4	UniProtKB:Q2VA54;comment:plant pathogen
17020806	annotation	A2	Protein	RPB2	48 days, 0:04:00	&quot;UniProtKB:Q2VA54	Q1HDK1 &quot;
17989085	annotation	A1	Protein	AtWBC11	49:7;416:7;443:7;656:7;672:7;822:7;871:7;1008:7;1096:7;1130:7	UniProtKB:Q8RXN0
17989085	annotation	A2	Protein	CER5	12 days, 13:04:00	UniProtKB:Q9C8K2;synonym:AtWBC12
17114271	annotation	A1	Protein	GDH beta	17 days, 6:08:00	UniProtKB:Q67C42;synonym:isoenzyme 1
17114271	annotation	A2	Protein	alpha	441:5;496:5	UniProtKB:Q67C43;full name:GDH alpha;synonym:isoenzyme 7
17114271	annotation	A3	complex	GDH	126:3;253:3;593:3;1059:3
16455357	annotation	A1	Protein	Ljcen1	55:6;303:6;365:6;444:6;608:6;791:6;900:6	UniProtKB:Q6TDS5
16455357	annotation	A2	family	CEN/TFL1	150:8;283:8;940:8	synonym:CENTRORADIALIS/TERMINAL FLOWER 1
17114277	annotation	A1	Protein	NOX1	55 days, 2:04:00	UniProtKB:Q1HDW4;comment:Genbank DQ497543 info in full text;Note: beyond abstract
17114277	annotation	A2	Protein	Nectarin I	52 days, 5:10:00	UniProtKB:Q94EG3;Note:subspecies:UniProtKB:Q9SPV5
17114277	annotation	A3	family	NADPH oxidase	41 days, 8:13:00
17114278	annotation	A1	Protein	AtERF14	0:7;429:7;549:7;670:7;754:7;839:7;1132:7;1276:7;1454:7	UniProtKB:P93822
17114278	annotation	A2	Protein	AtERF2	46 days, 9:06:00	UniProtKB:O80338
17114278	annotation	A3	Protein	ChiB	20 days, 8:04:00	UniProtKB:P19171;synonym:basic chitinase
17114278	annotation	A4	Protein	ERF1	46 days, 0:04:00
17114278	annotation	A5	family	ERF family of transcription factors	1 day, 1:35:00
16970618	annotation	A1	Protein	fzp	78:3;144:3;248:3;405:3;476:3;490:3;643:3;798:3;881:3;1067:3	UniProtKB:Q8H3Q1
18666953	annotation	A1	Protein	OsSUT2M	66:7;124:7;512:7;670:7;728:7	UniProtKB:A2ZN77;Note:subspecies:UniProtKB:Q0ILJ3
18666953	annotation	A2	Protein	OsSUT5Z	78:7;136:7;524:7;682:7;845:7	UniProtKB:Q69JW3
23370717	annotation	A1	family	Ferredoxins	5 days, 17:11:00	synonym:Fd
23370717	annotation	A2	Protein	PsFd1	32 days, 12:05:00	synonym:FD minor isoform;UniProtKB:P09911
16949959	annotation	A1	Protein	FaBG2-2	197:7;283:7;352:7;455:7	UniProtKB:Q56AP1
16949959	annotation	A2	Protein	FaBG2-3	255:7;295:7;467:7;539:7;1014:7	UniProtKB:Q56AP0
16949959	annotation	A3	Protein	FaBG2-1	598:7;1097:7	UniProtKB:Q84Y07
16777534	annotation	A1	complex	SPCP3	82:5;304:5;381:5;709:5;1191:5;1422:5;1610:5;1800:5	UniProtKB:Q93XQ9
16949961	annotation	A1	Protein	ferritin2	0:9;471:9;718:9	UniProtKB:Q6A196;Note:beyond abstract
18998412	annotation	A1	Protein	GbCLH	340:5;411:5;511:5;639:5	UniProtKB:Q7Y0K5;synonym:chlorophyllase
17923451	annotation	A1	family	CYP82E	13 days, 1:06:00
17923451	annotation	A2	Protein	CYP82E4	600:7;1347:7;1558:7	UniProtKB:L7Y094
17923451	annotation	A3	Protein	CYP82E5v2	59:9;1080:9;1199:9;1275:9;1359:9;1460:9	UniProtKB:A9QNE6
15803418	annotation	A1	Protein	FIDDLEHEAD	23 days, 15:10:00	UniProtKB:Q8S2R3;synonym:AFI
15803418	annotation	A2	Protein	FDH	178:3;523:3;623:3;680:3;699:3;930:3;1020:3;1167:3;1321:3;1559:3	UniProtKB:Q570B4;synonym:fiddlehead
23300513	annotation	A1	family	LONG VEGETATIVE PHASE ONE	29 days, 14:25:00	synonym:AtLOV1
15821986	annotation	A1	family	Amt1	12 days, 5:04:00
15821986	annotation	A2	Protein	NIT2	82:4;1322:4;1369:4	UniProtKB:Q2LGZ3
15821986	annotation	A3	Protein	Amt1;1	102:6;1497:6	UniProtKB:Q8RUT6;synonym:CrAmt1;1
